# Supplementary material for: Pan-cancer spatially resolved single-cell analysis reveals the crosstalk between cancer-associated fibroblasts and tumor microenvironment
Source: Mol Cancer. 2023 Oct 13;22:170. doi: 10.1186/s12943-023-01876-x (PMC10571470; doi:10.1186/s12943-023-01876-x)
Supplement: Supplementary file 1 — Additional file 1: Table S1. Sample information of public single cell RNA sequencing data. [file 12943_2023_1876_MOESM1_ESM.xlsx]

## Sheet: Table S1
Table S1. Sample information of public single cell RNA sequencing data
Sample.ID	Patient.ID	Cancer type	Sample origin	Age	Gender	Stage	T	N	M	Dataset	Platform	Data source	PMID	References
BRCA10x_CID4290A	CID4290	Breast cancer, ER+	Tumor	88	Female					BRCA_10x	10x Genomics	GSE176078	34493872	Wu et al., Nat Genet., 2021
BRCA10x_CID4465	CID4465	Breast cancer, TNBC	Tumor	54	Female					BRCA_10x	10x Genomics	GSE176078	34493872	Wu et al., Nat Genet., 2021
BRCA10x_CID44971	CID44971	Breast cancer, TNBC	Tumor	49	Female					BRCA_10x	10x Genomics	GSE176078	34493872	Wu et al., Nat Genet., 2021
BRCA10x_CID4535	CID4535	Breast cancer, ER+	Tumor	47	Female					BRCA_10x	10x Genomics	GSE176078	34493872	Wu et al., Nat Genet., 2021
CRC10X_p007t	p007	Colorectal cancer	Tumor		Male		T2	N1b		CRC_10X	10x Genomics	GSE166555	34409732	Uhlitz et al., EMBO Mol Med., 2021
CRC10X_p008t	p008	Colorectal cancer	Tumor		Male		T4a	N2b		CRC_10X	10x Genomics	GSE166555	34409732	Uhlitz et al., EMBO Mol Med., 2021
CRC10X_p009t1	p009	Colorectal cancer	Tumor		Male		T2	N0		CRC_10X	10x Genomics	GSE166555	34409732	Uhlitz et al., EMBO Mol Med., 2021
CRC10X_p009t2	p009	Colorectal cancer	Tumor		Male		T2	N0		CRC_10X	10x Genomics	GSE166555	34409732	Uhlitz et al., EMBO Mol Med., 2021
CRC10X_p012t	p012	Colorectal cancer	Tumor		Male		Tis	N0		CRC_10X	10x Genomics	GSE166555	34409732	Uhlitz et al., EMBO Mol Med., 2021
CRC10X_p013t	p013	Colorectal cancer	Tumor		Male		T4a	N1b	M1	CRC_10X	10x Genomics	GSE166555	34409732	Uhlitz et al., EMBO Mol Med., 2021
CRC10X_p014t	p014	Colorectal cancer	Tumor		Female		T3	N2b		CRC_10X	10x Genomics	GSE166555	34409732	Uhlitz et al., EMBO Mol Med., 2021
CRC10X_p016t	p016	Colorectal cancer	Tumor		Male		T3	N0		CRC_10X	10x Genomics	GSE166555	34409732	Uhlitz et al., EMBO Mol Med., 2021
CRC10X_p017t	p017	Colorectal cancer	Tumor		Female		T3	N2b		CRC_10X	10x Genomics	GSE166555	34409732	Uhlitz et al., EMBO Mol Med., 2021
CRC10X_p020t	p020	Colorectal cancer	Tumor		Male		T2	N1a		CRC_10X	10x Genomics	GSE166555	34409732	Uhlitz et al., EMBO Mol Med., 2021
CRC10X_p021t	p021	Colorectal cancer	Tumor		Female		T2	N0		CRC_10X	10x Genomics	GSE166555	34409732	Uhlitz et al., EMBO Mol Med., 2021
CRC10X_p025t	p025	Colorectal cancer	Tumor		Male		T3	N0		CRC_10X	10x Genomics	GSE166555	34409732	Uhlitz et al., EMBO Mol Med., 2021
CRC10X_p026t	p026	Colorectal cancer	Tumor		Male		T1	N0		CRC_10X	10x Genomics	GSE166555	34409732	Uhlitz et al., EMBO Mol Med., 2021
LIHC10X_HCC01T	HCC01	Liver hepatocellular carcinoma	Tumor	66	Male	I	T1	N0	M0	LIHC_10X	10x Genomics	GSE149614	35933472	Lu et al., Nat. Commun., 2022
LIHC10X_HCC02T	HCC02	Liver hepatocellular carcinoma	Tumor	65	Male	I	T1	N0	M0	LIHC_10X	10x Genomics	GSE149614	35933472	Lu et al., Nat. Commun., 2022
LIHC10X_HCC03T	HCC03	Liver hepatocellular carcinoma	Tumor	66	Male	I	T1	N0	M0	LIHC_10X	10x Genomics	GSE149614	35933472	Lu et al., Nat. Commun., 2022
LIHC10X_HCC04T	HCC04	Liver hepatocellular carcinoma	Tumor	60	Male	II	T2	N0	M0	LIHC_10X	10x Genomics	GSE149614	35933472	Lu et al., Nat. Commun., 2022
LIHC10X_HCC05T	HCC05	Liver hepatocellular carcinoma	Tumor	65	Male	IIIA	T3	N0	M0	LIHC_10X	10x Genomics	GSE149614	35933472	Lu et al., Nat. Commun., 2022
LIHC10X_HCC06T	HCC06	Liver hepatocellular carcinoma	Tumor	64	Female	IIIA	T3	N0	M0	LIHC_10X	10x Genomics	GSE149614	35933472	Lu et al., Nat. Commun., 2022
LIHC10X_HCC07T	HCC07	Liver hepatocellular carcinoma	Tumor	48	Male	IIIB	T4	N0	M0	LIHC_10X	10x Genomics	GSE149614	35933472	Lu et al., Nat. Commun., 2022
LIHC10X_HCC08T	HCC08	Liver hepatocellular carcinoma	Tumor	64	Male	IIIB	T4	N0	M0	LIHC_10X	10x Genomics	GSE149614	35933472	Lu et al., Nat. Commun., 2022
LIHC10X_HCC09T	HCC09	Liver hepatocellular carcinoma	Tumor	48	Male	IV	T4	N0	M0	LIHC_10X	10x Genomics	GSE149614	35933472	Lu et al., Nat. Commun., 2022
LIHC10X_HCC10T	HCC10	Liver hepatocellular carcinoma	Tumor	53	Male	IV	T4	N0	M1	LIHC_10X	10x Genomics	GSE149614	35933472	Lu et al., Nat. Commun., 2022
OVCA10X_Ca1	Cancer1	High-grade serous ovarian cancer	Tumor	50		IIIB				OVCA_10X	10x Genomics	GSE184880	35675036	Xu et al., Clin Cancer Res., 2022
OVCA10X_Ca2	Cancer2	High-grade serous ovarian cancer	Tumor	51		IIB				OVCA_10X	10x Genomics	GSE184880	35675036	Xu et al., Clin Cancer Res., 2022
OVCA10X_Ca3	Cancer3	High-grade serous ovarian cancer	Tumor	41		IC2				OVCA_10X	10x Genomics	GSE184880	35675036	Xu et al., Clin Cancer Res., 2022
OVCA10X_Ca4	Cancer4	High-grade serous ovarian cancer	Tumor	47		IC2				OVCA_10X	10x Genomics	GSE184880	35675036	Xu et al., Clin Cancer Res., 2022
OVCA10X_Ca5	Cancer5	High-grade serous ovarian cancer	Tumor	57		IIB				OVCA_10X	10x Genomics	GSE184880	35675036	Xu et al., Clin Cancer Res., 2022
OVCA10X_Ca6	Cancer6	High-grade serous ovarian cancer	Tumor	48		IIIC				OVCA_10X	10x Genomics	GSE184880	35675036	Xu et al., Clin Cancer Res., 2022
OVCA10X_Ca7	Cancer7	High-grade serous ovarian cancer	Tumor	53		IC2				OVCA_10X	10x Genomics	GSE184880	35675036	Xu et al., Clin Cancer Res., 2022
PRAD10X_SC153	SC153	Prostate adenocarcinoma	Tumor	81			T4	N1	M0	PRAD_10X	10x Genomics	http://www.pradcellatlas.com/	33420488	Chen et al., Nat Cell Biol., 2022
PRAD10X_SC154	SC154	Prostate adenocarcinoma	Tumor	75			T4	N0	M0	PRAD_10X	10x Genomics	http://www.pradcellatlas.com/	33420488	Chen et al., Nat Cell Biol., 2022
PRAD10X_SC155	SC155	Prostate adenocarcinoma	Tumor	61			T3a	N0	M0	PRAD_10X	10x Genomics	http://www.pradcellatlas.com/	33420488	Chen et al., Nat Cell Biol., 2022
PRAD10X_SC156	SC156	Prostate adenocarcinoma	Tumor	72			T3a	N0	M0	PRAD_10X	10x Genomics	http://www.pradcellatlas.com/	33420488	Chen et al., Nat Cell Biol., 2022
PRAD10X_SC159	SC159	Prostate adenocarcinoma	Tumor	77			T2c	N0	M0	PRAD_10X	10x Genomics	http://www.pradcellatlas.com/	33420488	Chen et al., Nat Cell Biol., 2022
PRAD10X_SC162	SC162	Prostate adenocarcinoma	Tumor	61			T2c	N1	M0	PRAD_10X	10x Genomics	http://www.pradcellatlas.com/	33420488	Chen et al., Nat Cell Biol., 2022
PRAD10X_SC171	SC171	Prostate adenocarcinoma	Tumor	79			T2c	N1	M1b	PRAD_10X	10x Genomics	http://www.pradcellatlas.com/	33420488	Chen et al., Nat Cell Biol., 2022
PRAD10X_SC172	SC172	Prostate adenocarcinoma	Tumor	79			T2c	N1	M1b	PRAD_10X	10x Genomics	http://www.pradcellatlas.com/	33420488	Chen et al., Nat Cell Biol., 2022
PRAD10X_SC173	SC173	Prostate adenocarcinoma	Tumor	80			T2c	N0	M0	PRAD_10X	10x Genomics	http://www.pradcellatlas.com/	33420488	Chen et al., Nat Cell Biol., 2022
PRAD10X_SC174	SC174	Prostate adenocarcinoma	Tumor	76			T2c	N0	M0	PRAD_10X	10x Genomics	http://www.pradcellatlas.com/	33420488	Chen et al., Nat Cell Biol., 2022
PRAD10X_SC175	SC175	Prostate adenocarcinoma	Tumor	72			T3a	N0	M1b	PRAD_10X	10x Genomics	http://www.pradcellatlas.com/	33420488	Chen et al., Nat Cell Biol., 2022
PRAD10X_SC176	SC176	Prostate adenocarcinoma	Tumor	71			T3a	N0	M0	PRAD_10X	10x Genomics	http://www.pradcellatlas.com/	33420488	Chen et al., Nat Cell Biol., 2022
PRAD10X_SC177	SC177	Prostate adenocarcinoma	Tumor	68			T2b	N0	M1a	PRAD_10X	10x Genomics	http://www.pradcellatlas.com/	33420488	Chen et al., Nat Cell Biol., 2022
BRCAinDrop_BRCA1	BRCA NYU1	Breast cancer, invasive ductal carcinoma with lobular features, poorly differentiated, rare foci of ductal carcinoma in situ, focal atypical local hyperplasia, fibrocystic changes with dense stromal fibrosis	Tumor							BRCA_inDrop	inDrop	GSE203612	35931863	Barkley et al., Nat Genet., 2022
BRCAinDrop_BRCA2	BRCA NYU2	Breast cancer, invasive lobular carcinoma, pleomorphic and solid types with focal necrosis, apocrine and signet ring features, lobular carcinoma in situ classic type	Tumor							BRCA_inDrop	inDrop	GSE203612	35931863	Barkley et al., Nat Genet., 2022
BRCAinDrop_BRCA3lib1	BRCA NYU3	Breast cancer, focal lobular carcinoma in situ, classical, fibrocystic change with cystic apocrine metaplasia, fibroadenomatoid changes, pseudoangiomatous stromal hyperplasia	Tumor							BRCA_inDrop	inDrop	GSE203612	35931863	Barkley et al., Nat Genet., 2022
BRCAinDrop_BRCA3lib2	BRCA NYU3	Breast cancer, focal lobular carcinoma in situ, classical, fibrocystic change with cystic apocrine metaplasia, fibroadenomatoid changes, pseudoangiomatous stromal hyperplasia	Tumor							BRCA_inDrop	inDrop	GSE203612	35931863	Barkley et al., Nat Genet., 2022
BRCAinDrop_BRCA3lib3	BRCA NYU3	Breast cancer, focal lobular carcinoma in situ, classical, fibrocystic change with cystic apocrine metaplasia, fibroadenomatoid changes, pseudoangiomatous stromal hyperplasia	Tumor							BRCA_inDrop	inDrop	GSE203612	35931863	Barkley et al., Nat Genet., 2022
LIHCinDrop_LIHC1lib1	LIHC NYU1	Liver hepatocellular carcinoma moderately differentiated, chronic hepatitis C	Tumor							LIHC_inDrop	inDrop	GSE203612	35931863	Barkley et al., Nat Genet., 2022
LIHCinDrop_LIHC1lib2	LIHC NYU1	Liver hepatocellular carcinoma moderately differentiated, chronic hepatitis C	Tumor							LIHC_inDrop	inDrop	GSE203612	35931863	Barkley et al., Nat Genet., 2022
LIHCinDrop_LIHC1lib3	LIHC NYU1	Liver hepatocellular carcinoma moderately differentiated, chronic hepatitis C	Tumor							LIHC_inDrop	inDrop	GSE203612	35931863	Barkley et al., Nat Genet., 2022
OVCAinDrop_OVCA1lib1	OVCA NYU1	High-grade serous ovarian cancer	Tumor							OVCA_inDrop	inDrop	GSE203612	35931863	Barkley et al., Nat Genet., 2022
OVCAinDrop_OVCA1lib2	OVCA NYU1	High-grade serous ovarian cancer	Tumor							OVCA_inDrop	inDrop	GSE203612	35931863	Barkley et al., Nat Genet., 2022
OVCAinDrop_OVCA2lib1	OVCA NYU2	Ovarian adenocarcinoma, endometrioid with squamous and focal mucinous differentiation	Tumor							OVCA_inDrop	inDrop	GSE203612	35931863	Barkley et al., Nat Genet., 2022
OVCAinDrop_OVCA2lib2	OVCA NYU2	Ovarian adenocarcinoma, endometrioid with squamous and focal mucinous differentiation	Tumor							OVCA_inDrop	inDrop	GSE203612	35931863	Barkley et al., Nat Genet., 2022
OVCAinDrop_OVCA2lib3	OVCA NYU2	Ovarian adenocarcinoma, endometrioid with squamous and focal mucinous differentiation	Tumor							OVCA_inDrop	inDrop	GSE203612	35931863	Barkley et al., Nat Genet., 2022
OVCAinDrop_OVCA3lib1	OVCA NYU3	Ovarian adenocarcinoma, endometrioid	Tumor							OVCA_inDrop	inDrop	GSE203612	35931863	Barkley et al., Nat Genet., 2022
OVCAinDrop_OVCA3lib2	OVCA NYU3	Ovarian adenocarcinoma, endometrioid	Tumor							OVCA_inDrop	inDrop	GSE203612	35931863	Barkley et al., Nat Genet., 2022
OVCAinDrop_OVCA3lib3	OVCA NYU3	Ovarian adenocarcinoma, endometrioid	Tumor							OVCA_inDrop	inDrop	GSE203612	35931863	Barkley et al., Nat Genet., 2022
UCECinDrop_UCEC1lib1	UCEC NYU1	Uterine corpus endometrial carcinoma, high grade serous carcinoma	Tumor							UCEC_inDrop	inDrop	GSE203612	35931863	Barkley et al., Nat Genet., 2022
UCECinDrop_UCEC1lib2	UCEC NYU1	Uterine corpus endometrial carcinoma, high grade serous carcinoma	Tumor							UCEC_inDrop	inDrop	GSE203612	35931863	Barkley et al., Nat Genet., 2022
UCECinDrop_UCEC1lib3	UCEC NYU1	Uterine corpus endometrial carcinoma, high grade serous carcinoma	Tumor							UCEC_inDrop	inDrop	GSE203612	35931863	Barkley et al., Nat Genet., 2022
UCECinDrop_UCEC2lib1	UCEC NYU2	Uterine corpus endometrial carcinoma, endometrioid type, myometrial invasion, adenomyosis	Tumor							UCEC_inDrop	inDrop	GSE203612	35931863	Barkley et al., Nat Genet., 2022
UCECinDrop_UCEC3lib1	UCEC NYU3	Uterine corpus endometrial carcinoma, endometrioid with squamous differentiation	Tumor							UCEC_inDrop	inDrop	GSE203612	35931863	Barkley et al., Nat Genet., 2022
UCECinDrop_UCEC3lib2	UCEC NYU3	Uterine corpus endometrial carcinoma, endometrioid with squamous differentiation	Tumor							UCEC_inDrop	inDrop	GSE203612	35931863	Barkley et al., Nat Genet., 2022
