# Supplementary material for: Pan-cancer spatially resolved single-cell analysis reveals the crosstalk between cancer-associated fibroblasts and tumor microenvironment
Source: Mol Cancer. 2023 Oct 13;22:170. doi: 10.1186/s12943-023-01876-x (PMC10571470; doi:10.1186/s12943-023-01876-x)
Supplement: Supplementary file 2 — Additional file 2: Table S2. Sample information of public spatial transcriptomic data. [file 12943_2023_1876_MOESM2_ESM.xlsx]

## Sheet: Sheet1
Table S2. Sample information of public spatial transcriptomic data
Sample.ID	Patient.ID	Cancer type	Age	Gender	Stage	T	N	M	Platform	Data source	PMID	References
BRCA_CID4290	CID4290	Breast cancer, ER+	88	Female					10x Genomics	GSE176078	34493872	Wu et al., Nat Genet., 2021
BRCA_CID4465	CID4465	Breast cancer, TNBC	54	Female					10x Genomics	GSE176078	34493872	Wu et al., Nat Genet., 2021
BRCA_CID44971	CID44971	Breast cancer, TNBC	49	Female					10x Genomics	GSE176078	34493872	Wu et al., Nat Genet., 2021
BRCA_CID4535	CID4535	Breast cancer, ER+	47	Female					10x Genomics	GSE176078	34493872	Wu et al., Nat Genet., 2021
BRCA0	BRCA NYU0	Breast cancer,ductal carcinoma in situ, solid type, microinvasion, pseudoangiomatosis, proliferative fibrocystic changes and sclerosing adenosis with calcification fibrosis							10x Genomics	GSE203612	35931863	Barkley et al., Nat Genet., 2022
BRCA1	BRCA NYU1	Breast cancer, invasive ductal carcinoma with lobular features, poorly differentiated, rare foci of ductal carcinoma in situ, focal atypical local hyperplasia, fibrocystic changes with dense stromal fibrosis							10x Genomics	GSE203612	35931863	Barkley et al., Nat Genet., 2022
BRCA2	BRCA NYU2	Breast cancer, invasive lobular carcinoma, pleomorphic and solid types with focal necrosis, apocrine and signet ring features, lobular carcinoma in situ classic type							10x Genomics	GSE203612	35931863	Barkley et al., Nat Genet., 2022
CRC1	ST-P1	Colorectal cancer	73	Male		T3	N0	M1	10x Genomics	http://www.cancerdiversity.asia/scCRLM/	34417225	Wu et al., Cancer Discov., 2022
CRC2	ST-P2	Colorectal cancer	67	Female		T3	N1	M1	10x Genomics	http://www.cancerdiversity.asia/scCRLM/	34417225	Wu et al., Cancer Discov., 2022
CRC3	ST-P3	Colorectal cancer	72	Male		T3	N1	M1	10x Genomics	http://www.cancerdiversity.asia/scCRLM/	34417225	Wu et al., Cancer Discov., 2022
CRC4	ST-P4	Colorectal cancer	68	Female		T3	N1	M1	10x Genomics	http://www.cancerdiversity.asia/scCRLM/	34417225	Wu et al., Cancer Discov., 2022
LIHC_NG	LIHC NYU1	Liver hepatocellular carcinoma moderately differentiated, chronic hepatitis C							10x Genomics	GSE203612	35931863	Barkley et al., Nat Genet., 2022
LIHC1	HCC-1	Liver hepatocellular carcinoma	54	Male	II	T2	N0	M0	10x Genomics	http://lifeome.net/supp/livercancer-st/data.htm	34919432	Wu et al., Sci Adv., 2021
LIHC2	HCC-2	Liver hepatocellular carcinoma	55	Female	IIIb	T4	N0	M0	10x Genomics	http://lifeome.net/supp/livercancer-st/data.htm	34919432	Wu et al., Sci Adv., 2021
LIHC3	HCC-3	Liver hepatocellular carcinoma	61	Male	II	T2	N0	M0	10x Genomics	http://lifeome.net/supp/livercancer-st/data.htm	34919432	Wu et al., Sci Adv., 2021
LIHC4	HCC-4	Liver hepatocellular carcinoma	60	Male	Ib	T1b	N0	M0	10x Genomics	http://lifeome.net/supp/livercancer-st/data.htm	34919432	Wu et al., Sci Adv., 2021
OVCA_10x	OVCA10x	Ovarian adenocarcinoma, serous papillary carcinoma							10x Genomics	https://www.10xgenomics.com/resources/datasets/human-ovarian-cancer-1-standard
OVCA1	OVCA NYU1	High-grade serous ovarian cancer							10x Genomics	GSE203612	35931863	Barkley et al., Nat Genet., 2022
OVCA3	OVCA NYU3	Ovarian adenocarcinoma, endometrioid							10x Genomics	GSE203612	35931863	Barkley et al., Nat Genet., 2022
PRAD1	PRAD1	Prostate adenocarcinoma, acinar cell carcinoma		Male	IV				10x Genomics	https://www.10xgenomics.com/resources/datasets/human-prostate-cancer-acinar-cell-carcinoma-ffpe-1-standard
PRAD2	PRAD2	Prostate adenocarcinoma, adenocarcinoma with invasive carcinoma		Male	III				10x Genomics	https://www.10xgenomics.com/resources/datasets/human-prostate-cancer-adenocarcinoma-with-invasive-carcinoma-ffpe-1-standard-1-3-0
UCEC3	UCEC NYU3	Uterine corpus endometrial carcinoma, endometrioid with squamous differentiation							10x Genomics	GSE203612	35931863	Barkley et al., Nat Genet., 2022
