# Supplementary material for: Pan-cancer spatially resolved single-cell analysis reveals the crosstalk between cancer-associated fibroblasts and tumor microenvironment
Source: Mol Cancer. 2023 Oct 13;22:170. doi: 10.1186/s12943-023-01876-x (PMC10571470; doi:10.1186/s12943-023-01876-x)
Supplement: Supplementary file 3 — Additional file 3: Table S3. Marker genes for each cell type. [file 12943_2023_1876_MOESM3_ESM.xlsx]

## Sheet: Sheet1
Table S3. Marker genes for each cell type
Epithelial_cell	Hepatocyte	Fibroblast	Endothelial cell	T&NK	CD8_T	CD4_T	Treg	NK	B cell	Myeloid cell	Monocytes	Macrophages	cDC1	cDC2	LAMP3DC	Mast cell	Neutrophil	Pericyte	SMC
EPCAM	ALB	COL1A2	VWF	CD3D	CD3E	CD3E	FOXP3	KLRF1	CD79A	MS4A6A	S100A8	C1QA	CLEC9A	CD1E	LAMP3	TPSAB1	CXCL8	HIGD1B	MYH11
KRT8	SERPINA1	COL1A1	ENG	CD3E	CD8A	CD4	IL2RA	FCGR3A	FCRL5	LYZ	S100A9	C1QB	CADM1	CD1C	IDO2	KIT	SOD2	RGS5	TAGLN
KRT15	HNF4A	COL3A1	PECAM1	CD3G	CD8B			FGFBP2	MS4A1		S100A12	C1QC	XCR1	FCER1A		CPA3	FCGR3B
KRT18	EPCAM	DCN		CD2				CX3CR1			VCAN	MSR1		CLEC10A
		COL6A1						GNLY			FCN1	APOE		CD1A
								NKG7				CD163
												MRC1

## Sheet: Sheet2
		IL3RA	THBD	CD1C	CD68	CD83	FCER1A	CST3
			C1QA	C1QB	C1QC	MSR1	APOE	CD163	MRC1
				S100A8	S100A9	S100A12	VCAN	FCN1
			CD1E	CD1C	FCER1A	CLEC10A	CD1A	CD11b	CD11c
				LAMP3	IDO1	IDO2
