# Supplementary material for: Pan-cancer spatially resolved single-cell analysis reveals the crosstalk between cancer-associated fibroblasts and tumor microenvironment
Source: Mol Cancer. 2023 Oct 13;22:170. doi: 10.1186/s12943-023-01876-x (PMC10571470; doi:10.1186/s12943-023-01876-x)
Supplement: Supplementary file 4 — Additional file 4: Table S4. The top differentially expressed genes in each CAF subtype. [file 12943_2023_1876_MOESM4_ESM.xlsx]

## Sheet: Table S4
Table S4. The top differentially expressed genes in each CAF subtype
p_val	avg_log2FC	pct.1	pct.2	p_val_adj	cluster	gene
0	5.21486	0.617	0.107	0	iCAF	APOD
0	3.78316	0.434	0.064	0	iCAF	CFD
0	2.61602	0.572	0.073	0	iCAF	IGF1
3.55e-280	2.40628	0.454	0.116	1.31e-275	iCAF	C3
1.06e-276	2.09338	0.379	0.075	3.89e-272	iCAF	ITM2A
1.64e-275	2.30461	0.381	0.071	6.05e-271	iCAF	C7
6.18e-210	2.08652	0.537	0.218	2.28e-205	iCAF	CXCL12
3.93e-141	2.15384	0.341	0.11	1.45e-136	iCAF	CXCL14
6.32e-127	2.35136	0.841	0.702	2.33e-122	iCAF	MGP
9.78e-74	2.30675	0.177	0.053	3.61e-69	iCAF	CCL11
0	3.35797	0.788	0.24	0	mCAF	MMP11
0	2.83908	0.902	0.262	0	mCAF	CTHRC1
0	2.64161	0.703	0.081	0	mCAF	COL11A1
0	2.62861	0.97	0.745	0	mCAF	COL1A1
0	2.53032	0.873	0.271	0	mCAF	POSTN
0	2.52352	0.97	0.8	0	mCAF	COL1A2
0	2.33945	0.966	0.743	0	mCAF	COL3A1
0	2.07772	0.933	0.682	0	mCAF	FN1
0	1.98373	0.677	0.088	0	mCAF	COL10A1
0	1.92427	0.884	0.347	0	mCAF	VCAN
0	2.17534	0.629	0.068	0	meCAF	SLC2A1
9.29e-218	2.27546	0.693	0.17	3.43e-213	meCAF	VEGFA
2.92e-192	2.13288	0.591	0.133	1.08e-187	meCAF	HILPDA
5.95e-178	2.9163	0.739	0.279	2.19e-173	meCAF	BNIP3
2.44e-177	2.84426	0.682	0.217	8.98e-173	meCAF	NDRG1
2.86e-167	2.60033	0.674	0.203	1.05e-162	meCAF	ADM
1.94e-144	2.48751	0.852	0.612	7.14e-140	meCAF	ENO1
1.07e-143	2.08345	0.627	0.182	3.96e-139	meCAF	ANGPTL4
2.16e-135	2.56185	0.612	0.198	7.95e-131	meCAF	TMEM158
1.03e-41	2.52861	0.163	0.035	3.81e-37	meCAF	MMP1
1.85e-166	1.47354	0.296	0.014	6.82e-162	pCAF	NUSAP1
2.6e-153	1.90016	0.296	0.016	9.57e-149	pCAF	TOP2A
2.51e-114	1.83013	0.317	0.026	9.27e-110	pCAF	CENPF
4.93e-109	1.69413	0.556	0.084	1.82e-104	pCAF	PTTG1
3.06e-97	2.19025	0.529	0.091	1.13e-92	pCAF	SCG2
2.11e-78	1.9026	0.82	0.271	7.77e-74	pCAF	STMN1
5e-48	1.59091	0.683	0.27	1.84e-43	pCAF	PLAU
1.95e-43	1.75872	0.963	0.77	7.18e-39	pCAF	TUBA1B
3.49e-35	1.7483	0.868	0.595	1.29e-30	pCAF	IFI27
2.25e-31	2.19029	0.688	0.429	8.31e-27	pCAF	IGFBP2
