# Supplementary material for: Pan-cancer spatially resolved single-cell analysis reveals the crosstalk between cancer-associated fibroblasts and tumor microenvironment
Source: Mol Cancer. 2023 Oct 13;22:170. doi: 10.1186/s12943-023-01876-x (PMC10571470; doi:10.1186/s12943-023-01876-x)
Supplement: Supplementary file 5 — Additional file 5: Table S5. Gene signatures for various CAF functions. [file 12943_2023_1876_MOESM5_ESM.xlsx]

## Sheet: Sheet1
Table S5.Gene signatures for various CAF functions
IFN-I production (GOBP)	Muscle contraction (GOBP)	Cell cycle (GOBP)	Glycolysis (Reactome)	Regulation of ECM organization (GOBP)	Collagen biosynthetic process (GOBP)	Wound healing (GOBP)	Angiogenesis (Hallmark)	Complement activation (GOBP)	Chemokine production (GOBP)	Inflammatory response (GOBP)	Epithelial cell proliferation (GOBP)	EMT (HALLMARK)	M2 macrophage polarization
ACOD1	ABAT	AAAS	AAAS	ABL1	ADAMTS3	ABAT	APOH	A2M	ACKR1	A2M	A4GNT	ABI3BP	ARG1
BANF1	ACE2	AATF	ADPGK	ADTRP	AMELX	ABCC8	APP	APCS	ADAM17	ABCC1	ACVR2A	ACTA2	ARG2
CACTIN	ACTA1	AATF	ALDOA	AEBP1	ARG1	ACTA2	CCND2	C1QA	ADCYAP1	ABCC1	ACVRL1	ADAM12	IL10
CD14	ACTA2	ABCB1	ALDOB	AGT	ARRB2	ACTB	COL3A1	C1QB	ADIPOQ	ABCD1	ADAM17	ANPEP	CD32
CGAS	ACTN2	ABL1	ALDOC	ANGPTL7	BMP4	ACTG1	COL5A2	C1QBP	ADORA2B	ABCD2	AGGF1	APLP1	CD163
CHUK	ACTN3	ABRAXAS1	BPGM	ANTXR1	CCN2	ACTN1	CXCL6	C1QC	AGER	ABCF1	AGTR1	AREG	CD23
CYLD	ADA	ABRAXAS2	ENO1	BMP2	CIITA	ACVRL1	FGFR1	C1R	AGER	ABCF1	AIMP1	BASP1	CD200R1
DDX3X	ADORA1	ACTB	ENO2	CARMIL2	COL1A1	ADAM17	FSTL1	C1R	AGER	ABCF1	AKT1	BDNF	PD-L2
DDX58	ADORA2B	ACTL6A	ENO3	CFLAR	COL5A1	ADAMTS13	ITGAV	C1RL	AGER	ABCF1	AKT3	BGN	PDL1
DHX33	ADRA1A	ACTR2	GAPDH	CHADL	CREB3L1	ADAMTS13	JAG1	C1RL	AGER	ABCF1	AKT3	BMP1	MARCO
DHX36	ADRA1B	ACTR3	GAPDHS	CLASP1	CYGB	ADAMTS18	JAG2	C1S	AGER	ABCF1	ALDH1A2	CADM1	CSF1R
DHX36	ADRA2A	ACTR5	GCK	CLASP2	CYP7A1	ADIPOR2	KCNJ8	C2	AGER	ABCF1	ALOX5	CALD1	CD206
DHX58	ADRA2B	ACTR8	GCKR	COLGALT1	EMILIN1	ADIPOR2	LPL	C2	AIF1	ABHD12	ALOX5	CALU	IL1RN
DHX9	ADRA2C	ACVR1	GNPDA1	CPB2	ENG	ADORA2A	LRPAP1	C2	AIF1	ACE	ANG	CAP2	IL1R2
DTX4	ADRB2	ACVR1B	GNPDA2	CST3	ERRFI1	ADRA2A	LUM	C2	AIF1	ACE2	ANGPT1	CAPG	IL4R
FLOT1	AGT	ADAM17	GPI	DAG1	F2	ADRA2B	MSX1	C2	AIF1	ACER3	ANGPT4	CCN1	CCL4
FLOT1	AKAP9	ADAMTS1	HK1	DDR1	F2R	ADRA2C	NRP1	C2	AIF1	ACER3	ANGPTL8	CCN2	CCL13
FLOT1	ALDOA	ADARB1	HK2	DDR1	HDAC2	ADTRP	OLR1	C2	AIF1	ACKR1	APELA	CD44	CCL20
FLOT1	ANK2	ADARB1	HK3	DDR1	IHH	AJAP1	PDGFA	C3	AIRE	ACKR2	APLN	CD59	CCL17
FLOT1	ANKRD2	ADCYAP1	NDC1	DDR1	IL6	AJUBA	PF4	C4A	ALOX15B	ACOD1	APLNR	CDH11	CCL18
FLOT1	ANXA6	AFAP1L2	NUP107	DDR1	ITGA2	AK3	PGLYRP1	C4A	APOD	ACP5	APOA1	CDH2	CCL22
FLOT1	APBB1	AGO4	NUP133	DDR1	LARP6	ALOX12	POSTN	C4A	APP	ACVR1	APOE	CDH6	CCL24
FLOT1	APBB2	AHCTF1	NUP153	DDR1	MIR145	ALOX15	PRG2	C4A	ARG2	ADA	APOH	COL11A1	LYVE1
G3BP1	ARG2	AHR	NUP155	DDR2	MIR149	ALOX5	PTK2	C4B	AZU1	ADAM8	AQP11	COL12A1	VEGFA
GAPDH	ARHGAP42	AICDA	NUP160	DPP4	MIR218-1	ALOX5	S100A4	C4B	AZU1	ADAMTS12	AR	COL16A1	VEGFB
GBP7	ARHGEF11	AIF1	NUP188	EFEMP2	MIR29A	ANO6	SERPINA5	C4B	C1QTNF3	ADAMTS12	AREG	COL1A1	VEGFC
GPATCH3	ASB3	AIF1	NUP205	EMILIN1	MIR29B1	ANXA1	SLCO2A1	C4B	C5	ADCY1	ARG1	COL1A2	VEGFD
HAVCR2	ASPH	AIF1	NUP210	FAP	MIR92A1	ANXA5	SPP1	C4B	CARD9	ADCY7	ARNT	COL3A1	EGF
HMGB2	ATP1A1	AIF1	NUP214	FGFR4	NPPC	ANXA6	STC1	C4B	CD74	ADCY8	ATF2	COL4A1	CTSA
HSP90AA1	ATP1A2	AIF1	NUP35	FSCN1	P3H3	ANXA8	THBD	C4B	CD84	ADGRE2	ATOH8	COL4A2	CTSB
HSPD1	ATP1B1	AIF1	NUP37	HAS2	P3H4	AP3B1	TIMP1	C4BPA	CHIA	ADGRE5	ATP5F1A	COL5A1	CSTC
IFIH1	ATP2A1	AJUBA	NUP42	IER3IP1	PDGFRB	APCS	TNFRSF21	C4BPB	CLEC7A	ADIPOQ	ATP5IF1	COL5A2	CTSD
IL10	ATP2A2	AKAP8	NUP43	IL6	PPARD	APOE	VAV2	C5	CSF1R	ADM	ATP5IF1	COL5A3	TGFB1
ILRUN	ATP2B1	AKAP8L	NUP50	LRP1	RCN3	APOH	VCAN	C6	CXCL6	ADORA1	ATP7A	COL6A2	TGFB2
IRAK1	ATP2B4	AKT1	NUP54	MELTF	RGCC	ARFGEF1	VEGFA	C7	DDX3X	ADORA2A	B2M	COL6A3	TGFB3
IRF1	ATP8A2	AKT2	NUP58	MIR29B1	RUNX1	ARHGAP24	VTN	C8A	DEFB124	ADORA2B	B2M	COL7A1	MMP14
IRF3	BDKRB2	ALKBH4	NUP62	MIR98	SCX	ARHGAP35		C8B	EGR1	ADORA3	B4GALT1	COL8A2	MMP19
IRF5	BIN1	ALMS1	NUP85	NOTCH1	SERPINB7	ARHGEF19		C8G	EIF2AK2	ADRA2A	BAD	COLGALT1	MMP9
IRF7	BMP10	ALOX15B	NUP88	PDPN	SERPINF2	ARL8B		C9	ELANE	AFAP1L2	BAX	COMP	CLEC7A
IRF7	C12orf57	AMBRA1	NUP93	PHLDB1	SERPINF2	AXL		CD46	ELANE	AGER	BCL11B	COPA	WNT7B
IRF8	CACNA1C	ANAPC1	NUP98	PHLDB2	SERPINH1	B4GALT1		CD55	EPHA2	AGER	BCL2L2	CRLF1	FASL
ISG15	CACNA1C	ANAPC10	PFKFB1	PRDM5	SUCO	BLK		CD59	ERBIN	AGER	BMP2	CTHRC1	TNFSF12
ITCH	CACNA1D	ANAPC11	PFKFB2	RB1	TGFB1	BLK		CD5L	F2RL1	AGER	BMP4	CXCL1	TNFSF8
LILRA4	CACNA1G	ANAPC13	PFKFB3	RGCC	TGFB3	BLOC1S3		CFB	FFAR2	AGER	BMP5	CXCL12	CD276
LILRA4	CACNA1H	ANAPC15	PFKFB4	RIC1	TRAM2	BLOC1S4		CFB	FFAR3	AGER	BMP6	CXCL6	VTCN1
LILRA4	CACNA1S	ANAPC16	PFKL	RUNX1	UCN	BLOC1S6		CFB	FOXP1	AGER	BMPER	CXCL8	MSR1
LILRA4	CACNA2D1	ANAPC2	PFKM	SLC2A10	VIM	C1GALT1C1		CFB	GSTP1	AGT	BMPR1A	DAB2	FN1
LILRB1	CACNB2	ANAPC4	PFKP	SMAD3	WNT4	C1GALT1C1		CFB	HAVCR2	AGTR1	BMPR2	DCN	IRF4
LILRB1	CALCA	ANAPC5	PGAM1	SOX9		C1QTNF1		CFB	HIF1A	AGTR2	BRCA2	DKK1	CD45
LILRB1	CALCRL	ANAPC7	PGAM2	TCF15		C4BPB		CFB	HMGB1	AGTR2	BTBD10	DPYSL3	CD68
LILRB1	CALD1	ANGEL2	PGK1	TGFB1		C6orf89		CFD	HMOX1	AHSG	BTRC	DST	CD115
LILRB1	CALM1	ANK3	PGK2	TIE1		CADM4		CFD	IFNG	AIF1	C5AR1	ECM1	HLA-DR
MAVS	CALM2	ANKFN1	PGM2L1	TNFRSF1A		CARMIL2		CFH	IL10	AIF1	C5AR2	ECM2	CD205
MIR21	CALM3	ANKK1	PGP	TNFRSF1B		CASK		CFHR1	IL17A	AIF1	C6orf89	EDIL3	CD14
MIR26B	CAMK2D	ANKLE2	PKLR	TNXB		CASP3		CFHR5	IL17F	AIF1	CASK	EFEMP2
MMP12	CASQ1	ANKRD17	PKLR	TNXB		CAV1		CFI	IL17RA	AIF1	CAV1	ELN
MYD88	CASQ2	ANKRD31	PKM	TNXB		CAV3		CFP	IL18	AIF1	CAV2	EMP3
NLRC3	CAV1	ANKRD53	POM121	TNXB		CCN1		CLU	IL1B	AIM2	CCL11	ENO2
NLRX1	CAV3	ANLN	POM121C	TNXB		CCN4		COLEC10	IL1RL1	AIMP1	CCL2	FAP
NMI	CCDC78	ANXA1	PPP2CA	TNXB		CD109		COLEC11	IL33	AKNA	CCL24	FAS
NPLOC4	CCN2	ANXA11	PPP2CB	TNXB		CD151		CR1	IL4R	AKT1	CCL26	FBLN1
OAS1	CD38	APBB1	PPP2R1A	TNXB		CD34		CR1L	IL6	ALOX15	CCN3	FBLN2
OAS2	CERT1	APBB2	PPP2R1B	ZNF469		CD36		CR2	IL6R	ALOX5	CCND1	FBLN5
OAS3	CHGA	APC	PPP2R5D			CD40		CRP	IL7	ALOX5	CCR3	FBN1
OTUD5	CHGA	APEX1	PRKACA			CD40LG		FCN1	KLF4	ALOX5AP	CD109	FBN2
PLCG2	CHRM2	APEX2	PRKACA			CD44		FCN2	LBP	ANO6	CD34	FERMT2
POLA1	CHRM3	APP	PRKACB			CD59		FCN3	LGALS9	ANXA1	CDC42	FGF2
POLR3A	CHRNA1	APPL1	PRKACG			CD9		IGHA1	LILRB4	AOAH	CDC73	FLNA
POLR3B	CHRNA3	APPL2	RAE1			CDH3		IGHA1	LILRB4	AOC3	CDH13	FMOD
POLR3C	CHRNB1	ARAP1	RANBP2			CDKN1A		IGHA2	LILRB4	AP3B1	CDH3	FN1
POLR3D	CHRNB1	ARF1	SEC13			CEACAM1		IGHA2	LILRB4	APCS	CDK6	FOXC2
POLR3F	CHRNB2	ARF6	SEH1L			CELA2A		IGHD	LILRB4	APOA1	CDKN1B	FSTL1
POLR3G	CHRNB4	ARHGEF10	TPI1			CFLAR		IGHD	LPL	APOA2	CDKN1C	FSTL3
PPM1B	CHRND	ARHGEF10	TPR			CHMP1A		IGHE	MAP2K5	APOD	CDKN1C	FUCA1
PQBP1	CHRNE	ARHGEF2				CHMP1B		IGHE	MAVS	APOE	CDKN2B	FZD8
PTPN11	CHRNG	ARL2				CHMP2A		IGHG1	MBP	APOL2	CEACAM1	GADD45A
PTPN22	CKMT2	ARL3				CHMP2B		IGHG1	MCOLN2	APOL3	CEBPB	GADD45B
PTPRS	CLCN1	ARL8A				CHMP3		IGHG2	MEFV	APP	CFLAR	GAS1
PYCARD	CLIC2	ARL8B				CHMP4A		IGHG2	MIF	APPL1	CLDN1	GEM
REL	CNN1	ARNTL				CHMP4A		IGHG3	MIF	APPL2	CLEC12B	GJA1
RELB	COMP	ARPP19				CHMP4B		IGHG3	MIR146A	AREL1	CNMD	GLIPR1
RIOK3	CRYAB	ASAH2				CHMP4C		IGHG4	MIR26B	ASH1L	COL4A3	GPC1
RIPK2	CSRP3	ASCL1				CHMP5		IGHG4	MIR590	ASS1	COL8A1	GPX7
RNF125	CTNNA3	ASNS				CHMP6		IGHM	MIR766	ATM	COL8A2	GREM1
RNF135	CTTN	ASPM				CHMP7		IGHM	MIR92A1	ATRN	CPB2	GREM1
RNF216	CTTN	ASZ1				CLASP1		IGHV1-18	MUL1	AXL	CRNN	GREM1
RNF26	CXCR4	ATAD5				CLASP2		IGHV1-18	MYD88	AZU1	CTNNB1	HTRA1
SETD2	DAPK3	ATF2				CLDN1		IGHV1-24	NOD2	AZU1	CXCL12	ID2
SIRPA	DCANP1	ATF5				CLDN19		IGHV1-24	NR1H4	B4GALT1	CYBA	IGFBP2
STAT1	DES	ATM				CLDN3		IGHV1-3	OAS1	BAP1	CYP7B1	IGFBP3
STING1	DLG1	ATP2B4				CLDN4		IGHV1-3	OAS3	BCL6	DAB2	IGFBP4
STING1	DMD	ATR				CLEC7A		IGHV1-45	PYCARD	BCL6B	DAB2IP	IL15
SYK	DMPK	ATRIP				CLIC1		IGHV1-45	RIPK2	BCR	DEAF1	IL32
TBK1	DOCK4	ATRX				CLIC1		IGHV1-58	SELENOK	BDKRB1	DEAF1	IL6
TICAM1	DOCK5	AUNIP				CLIC1		IGHV1-58	SIGIRR	BDKRB2	DLG1	INHBA
TIRAP	DRD1	AURKA				CLIC1		IGHV1-58	SIRPA	BIRC2	DLL4	ITGA2
TLR2	DRD2	AURKAIP1				CLIC1		IGHV1-69	SNAI2	BIRC3	DLX5	ITGA5
TLR3	DSC2	AURKB				CLIC1		IGHV1-69	SOCS5	BLNK	DLX6	ITGAV
TLR4	DSG2	AURKC				CLIC1		IGHV1-69-2	SYK	BMP2	DUSP10	ITGB1
TLR7	DSP	AVEN				CNN2		IGHV1-69-2	TICAM1	BMP6	EAF2	ITGB3
TLR8	DTNA	AVPI1				COL1A1		IGHV1-69D	TIRAP	BMPR1B	ECM1	ITGB5
TLR9	EDN1	AXIN2				COL3A1		IGHV1-69D	TLR2	BRD4	EDNRB	JUN
TOMM70	EDN2	AZI2				COL5A1		IGHV1OR15-1	TLR3	BST1	EFNB2	LAMA1
TRAF3	EDN3	BABAM1				COMP		IGHV2-26	TLR4	BTK	EGF	LAMA2
TRAF3IP1	EDNRA	BABAM2				CORO1B		IGHV2-26	TLR7	C1QTNF12	EGFL7	LAMA3
TRAIP	EDNRB	BACH1				CPB2		IGHV2-5	TLR9	C1QTNF3	EGFR	LAMC1
TREX1	EHD3	BAG6				CRK		IGHV2-5	TNF	C2CD4A	EGR3	LAMC2
TRIM15	EMD	BAG6				CSRP1		IGHV2-70	TNF	C2CD4B	EHF	LGALS1
TRIM15	ENO1	BAG6				CTSG		IGHV2-70	TNF	C3	EMC10	LOX
TRIM15	F2R	BAG6				CX3CL1		IGHV2-70D	TNF	C3AR1	EPB41L4B	LOXL1
TRIM15	FGF12	BAG6				CXCR4		IGHV2-70D	TNF	C4A	EPGN	LOXL2
TRIM15	FGF13	BAG6				CYP4F11		IGHV3-11	TNF	C4A	EPHA2	LRP1
TRIM15	FKBP1B	BAG6				CYP4F2		IGHV3-11	TNF	C4A	EPPK1	LRRC15
TRIM15	FLNA	BAK1				DAG1		IGHV3-13	TNF	C4A	ERBB2	LUM
TRIM15	FXYD1	BANF1				DCBLD2		IGHV3-13	TNFSF4	C4B	EREG	MAGEE1
TRIM21	GAA	BANP				DDR1		IGHV3-15	TREM1	C4B	ERN1	MATN2
TRIM38	GALR2	BAP1				DDR1		IGHV3-15	TREM2	C4B	ERRFI1	MATN3
TRIM56	GAMT	BARD1				DDR1		IGHV3-16	TRIM32	C4B	ESR1	MCM7
UFD1	GATA4	BAX				DDR1		IGHV3-16	TRPV4	C4B	ESRP2	MEST
YY1	GATA4	BAZ1B				DDR1		IGHV3-20	TSLP	C4B	EYA1	MFAP5
ZBTB20	GDNF	BBS4				DDR1		IGHV3-20	TWIST1	C4B	F3	MGP
ZCCHC3	GHRL	BCAT1				DDR1		IGHV3-21	WNT5A	C5	FABP7	MMP1
	GHSR	BCCIP				DGKA		IGHV3-21	ZFPM1	C5AR1	FAP	MMP1
	GJA1	BCL2				DGKB		IGHV3-23		C5AR2	FBXW7	MMP14
	GJA5	BCL2L1				DGKD		IGHV3-23		CALCA	FERMT1	MMP2
	GJC1	BCL2L11				DGKD		IGHV3-30		CALCRL	FGF1	MMP3
	GLRA1	BCL6				DGKE		IGHV3-30		CAMK1D	FGF10	MSX1
	GNAO1	BCR				DGKG		IGHV3-33		CAMK2N1	FGF16	MXRA5
	GPD1L	BECN1				DGKH		IGHV3-33		CAMK4	FGF16	MYL9
	GPER1	BEX2				DGKI		IGHV3-35		CARD18	FGF18	MYLK
	GRIP2	BID				DGKK		IGHV3-35		CARD8	FGF2	NID2
	GRK2	BIN1				DGKQ		IGHV3-35		CARD9	FGF7	NNMT
	GSN	BIN3				DGKZ		IGHV3-38		CASP1	FGF9	NOTCH2
	GSTM2	BIRC2				DMTN		IGHV3-38		CASP12	FGFBP1	NT5E
	GSTO1	BIRC3				DRD5		IGHV3-43		CASP4	FGFR1	NTM
	GUCY1A1	BIRC5				DSP		IGHV3-43		CASP5	FGFR2	OXTR
	HCN4	BIRC6				DST		IGHV3-48		CCL1	FGL1	P3H1
	HOMER1	BIRC7				DTNBP1		IGHV3-48		CCL11	FLT1	PCOLCE
	HRC	BIRC8				DUOX1		IGHV3-49		CCL13	FLT4	PCOLCE2
	HSBP1	BLCAP				DUOX2		IGHV3-49		CCL14	FMC1	PDGFRB
	HTR1D	BLM				DYSF		IGHV3-53		CCL14	FOXE3	PDLIM4
	HTR2A	BMP2				EDN1		IGHV3-53		CCL15	FRS2	PFN2
	HTR2B	BMP4				ELK3		IGHV3-64		CCL15	FSHB	PLAUR
	HTR7	BMP7				EMILIN2		IGHV3-64		CCL16	FST	PLOD1
	ITGA2	BOD1				ENPP4		IGHV3-64D		CCL16	FUT1	PLOD2
	JSRP1	BOD1L2				ENTPD1		IGHV3-66		CCL17	FUT2	PLOD3
	JUP	BOLL				ENTPD2		IGHV3-66		CCL18	FZD7	PMEPA1
	KBTBD13	BOP1				EPB41L4B		IGHV3-7		CCL18	GATA2	PMP22
	KCNA1	BOP1				EPHB2		IGHV3-7		CCL18	GATA3	POSTN
	KCNA5	BORA				EPPK1		IGHV3-7		CCL19	GDF2	PPIB
	KCNB2	BRCA1				ERBB2		IGHV3-72		CCL2	GDF5	PRRX1
	KCND3	BRCA2				ERBB3		IGHV3-72		CCL20	GHRL	PRSS2
	KCNE1	BRCC3				EREG		IGHV3-73		CCL21	GHSR	PRSS2
	KCNE1B	BRD4				EVPL		IGHV3-73		CCL22	GLI1	PTHLH
	KCNE2	BRD7				EVPLL		IGHV3-74		CCL23	GLUL	PTX3
	KCNE3	BRD8				EVPLL		IGHV3-74		CCL23	GPBAR1	PVR
	KCNE4	BRDT				EXT1		IGHV4-28		CCL24	GPC3	QSOX1
	KCNE5	BRINP1				F10		IGHV4-28		CCL25	GPX1	RGS4
	KCNH2	BRINP2				F11		IGHV4-31		CCL26	GRN	RHOB
	KCNIP2	BRINP3				F11R		IGHV4-34		CCL3	HAS2	SAT1
	KCNJ12	BRIP1				F12		IGHV4-34		CCL3	HES1	SCG2
	KCNJ2	BRME1				F13A1		IGHV4-39		CCL3	HES5	SDC1
	KCNJ3	BRME1				F13B		IGHV4-39		CCL3L1	HES5	SDC4
	KCNJ5	BRSK1				F2		IGHV4-39		CCL3L1	HGF	SERPINE1
	KCNJ8	BRSK2				F2R		IGHV4-4		CCL3L1	HIF1A	SERPINE2
	KCNMA1	BTBD18				F2RL1		IGHV4-4		CCL3L3	HMGB1	SERPINH1
	KCNN2	BTC				F2RL2		IGHV4-59		CCL4	HMGB2	SFRP1
	KCNQ1	BTG1				F2RL3		IGHV4-59		CCL4	HMOX1	SFRP4
	KCNQ1	BTG2				F3		IGHV4-61		CCL4	HNF1B	SGCB
	KIT	BTG3				F5		IGHV4-61		CCL5	HNF1B	SGCD
	KLHL41	BTG3				F7		IGHV5-10-1		CCL5	HOXA5	SGCG
	LMOD1	BTG4				F8		IGHV5-51		CCL7	HPN	SLC6A8
	LMOD2	BTN2A2				F9		IGHV5-51		CCL8	HRAS	SLIT2
	LMOD3	BTRC				FAP		IGHV6-1		CCN3	HRAS	SLIT3
	LTB4R	BUB1				FBLN1		IGHV6-1		CCN4	HTR2B	SNAI2
	LTB4R	BUB1B				FCER1G		IGHV7-4-1		CCR1	HTRA1	SNTB1
	MAP2K3	BUB3				FER1L5		IGHV7-81		CCR2	HYAL1	SPARC
	MAP2K6	C10orf90				FERMT1		IGKC		CCR3	ID1	SPOCK1
	MIR1-1	C10orf99				FERMT2		IGLC1		CCR4	ID2	SPP1
	MIR133A1	C11orf80				FERMT3		IGLC2		CCR5	IFT172	TAGLN
	MIR143	C14orf39				FGA		IGLC3		CCR6	IFT52	TFPI2
	MIR145	C1orf146				FGB		IGLC6		CCR7	IFT57	TGFB1
	MIR153-1	C2CD3				FGF1		IGLC7		CCRL2	IFT74	TGFBI
	MIR200C	C6orf89				FGF10		IGLL1		CD14	IFT80	TGFBR3
	MIR21	CABLES1				FGF2		IGLL5		CD163	IGF1	TGM2
	MIR30E	CABLES2				FGFR1OP2		IL1B		CD180	IGF2	THBS1
	MIR328	CACUL1				FGFR2		KRT1		CD200	IGFBP4	THBS2
	MIR448	CALM1				FGG		MASP1		CD200R1	IGFBP5	THY1
	MKKS	CALM2				FIBP		MASP2		CD200R1L	IHH	TIMP1
	MKKS	CALM3				FKBP10		MBL2		CD28	IL10	TIMP3
	MKKS	CALR				FLNA		MFAP4		CD36	IL12A	TNC
	MTOR	CAMK1				FN1		MIR520B		CD40	IL12B	TNFAIP3
	MYBPC1	CAMK2A				FOXA2		MIR520E		CD40LG	IL26	TNFRSF11B
	MYBPC2	CAPN3				FOXC2		PHB		CD44	IL6	TNFRSF12A
	MYBPC3	CASP2				FUNDC2		PHB2		CD47	INTU	TPM1
	MYBPH	CASP3				FUT10		RGCC		CD5L	IQGAP3	TPM2
	MYH1	CASP8AP2				FZD6		SERPING1		CD6	IRF6	TPM4
	MYH11	CASP8AP2				FZD7		SUSD4		CD68	ISL1	VCAM1
	MYH11	CATSPERZ				GAS6		TRBC1		CD81	ITGA4	VCAN
	MYH13	CAV2				GATA1		TRBC1		CD96	ITGB1BP1	VEGFA
	MYH14	CCAR1				GATA2		TRBC2		CDH5	ITGB3	VEGFC
	MYH2	CCAR2				GATA4		TRBC2		CDK19	JAML	VIM
	MYH3	CCDC124				GATA4		TRDC		CDO1	JCAD	WIPF1
	MYH4	CCDC57				GGCX		TREM2		CEBPA	JUN	WNT5A
	MYH6	CCDC61				GLI3		VSIG4		CEBPB	KDF1
	MYH7	CCDC69				GNA12				CELA1	KDM5B
	MYH8	CCDC8				GNA13				CELF1	KDR
	MYL1	CCL2				GNAQ				CERS6	KIT
	MYL2	CCN2				GNAS				CHI3L1	KLF9
	MYL3	CCNA1				GP1BA				CHIA	KLK8
	MYL4	CCNA2				GP1BB				CHID1	KRIT1
	MYL5	CCNB1				GP5				CHST1	KRT2
	MYL6	CCNB1IP1				GP6				CHST2	KRT4
	MYL6B	CCNB2				GP6				CHST4	LACRT
	MYL9	CCNB3				GP6				CHUK	LAMB1
	MYLK	CCNC				GP6				CIITA	LAMC1
	MYLK2	CCND1				GP6				CLEC7A	LEP
	MYLPF	CCND2				GP6				CLOCK	LGR4
	MYOCD	CCND3				GP6				CMA1	LGR5
	MYOF	CCNDBP1				GP6				CMKLR1	LIMS1
	MYOM1	CCNE1				GP6				CNR1	LIMS2
	MYOM2	CCNE2				GP6				CNR2	LOXL2
	MYOM2	CCNF				GP9				CREB3L3	LRG1
	MYOM3	CCNG1				GPR4				CRH	MAGED1
	MYOT	CCNG2				GPX1				CRHBP	MAP2K1
	NEDD4L	CCNH				GRHL3				CRP	MAP2K5
	NEUROG1	CCNI				HBB				CSF1	MAPK1
	NKX2-5	CCNI2				HBEGF				CSF1R	MARVELD3
	NMU	CCNJ				HGFAC				CSRP3	MCC
	NMUR1	CCNJL				HIF1A				CST7	MDK
	NMUR2	CCNK				HMOX1				CTNNBIP1	MED1
	NOS1	CCNL1				HNF4A				CTSC	MEF2C
	NOS1AP	CCNO				HPS4				CUEDC2	MEN1
	NPNT	CCNP				HPS5				CX3CL1	MIR101-1
	NPPA	CCNQ				HPS5				CX3CR1	MIR10A
	NR4A1	CCNT1				HPS6				CXCL1	MIR10B
	NUP155	CCNT2				HPSE				CXCL10	MIR125B1
	ORMDL3	CCNY				HRAS				CXCL11	MIR126
	OXT	CCNYL1				HRAS				CXCL13	MIR129-1
	OXTR	CCNYL2				HRG				CXCL17	MIR130A
	P2RX1	CCNYL3				HSPB1				CXCL2	MIR132
	P2RX2	CCP110				IGF1				CXCL3	MIR133B
	P2RX3	CCPG1				IL1A				CXCL5	MIR135B
	P2RX4	CCSAP				IL24				CXCL6	MIR146A
	P2RX6	CD28				IL6				CXCL8	MIR149
	PABPN1	CD2AP				IL6ST				CXCL9	MIR150
	PDE4B	CDC123				ILK				CXCR2	MIR152
	PDE4D	CDC14A				INS				CXCR3	MIR15A
	PDE5A	CDC14B				INSL3				CXCR4	MIR15B
	PGAM2	CDC14C				ITGA2				CXCR6	MIR16-1
	PIK3C2A	CDC16				ITGA5				CYBA	MIR193A
	PIK3CA	CDC20				ITGB1				CYBB	MIR200C
	PIK3CG	CDC23				ITGB3				CYLD	MIR20B
	PKP2	CDC25A				ITGB6				CYP19A1	MIR21
	PLA2G6	CDC25B				ITPK1				CYP26B1	MIR22
	PLCE1	CDC25C				ITPK1				CYSLTR1	MIR222
	PLN	CDC26				JAK2				DAB2IP	MIR2355
	PPP1R12B	CDC27				JAML				DAGLA	MIR23A
	PPP1R13L	CDC34				JMJD1C				DAGLB	MIR23A
	PRKACA	CDC37				KANK1				DDT	MIR24-1
	PRKACA	CDC42				KDR				DDT	MIR26A1
	PRKG1	CDC45				KLKB1				DEFB114	MIR27A
	PROK2	CDC5L				KNG1				DHRS7B	MIR27A
	PTAFR	CDC6				KRT1				DHX9	MIR27B
	PTGER3	CDC7				KRT6A				DNASE1	MIR29A
	PTGS2	CDC73				LACRT				DNASE1L3	MIR29B1
	PVALEF	CDCA2				LCK				DROSHA	MIR29C
	RANGRF	CDCA3				LCP1				DUOXA1	MIR30B
	RAP1GDS1	CDCA5				LMAN1				DUOXA2	MIR30E
	RCSD1	CDCA8				LNPK				DUSP10	MIR329-1
	RGS2	CDK1				LOX				ECM1	MIR342
	RHOA	CDK10				LYN				EDNRB	MIR34A
	RNF207	CDK11A				MACF1				EIF2AK1	MIR361
	ROCK1	CDK11B				MAP3K5				ELANE	MIR410
	ROCK2	CDK12				MAPK14				ELANE	MIR424
	RPS6KB1	CDK13				MCAM				ELF3	MIR483
	RYR1	CDK14				MERTK				ENPP3	MIR487B
	RYR2	CDK15				METAP1				EPHA2	MIR492
	SCN10A	CDK16				MIA3				EPHB2	MIR494
	SCN1A	CDK17				MIR1298				EPO	MIR495
	SCN1B	CDK18				MIR15B				ESR1	MIR497
	SCN2B	CDK19				MIR17				ETS1	MIR499A
	SCN3B	CDK2				MIR200B				EXT1	MIR503
	SCN4A	CDK20				MIR221				EZH2	MIR92A1
	SCN4B	CDK2AP1				MIR29A				F11R	MIR98
	SCN5A	CDK2AP2				MIR34A				F12	MIRLET7B
	SCN7A	CDK3				MIR451A				F2	MMP12
	SCNN1B	CDK4				MIR892B				F2R	MMP14
	SETD3	CDK5				MMP12				F2RL1	MMRN2
	SGCA	CDK5R1				MMRN1				F3	MTSS1
	SGCD	CDK5R2				MPIG6B				F8	MYC
	SLC6A8	CDK5RAP1				MPIG6B				FABP4	MYDGF
	SLC8A1	CDK5RAP2				MPIG6B				FANCA	NCSTN
	SLC8A3	CDK5RAP3				MPIG6B				FANCD2	NF1
	SLC9A1	CDK6				MPIG6B				FASN	NFIB
	SLMAP	CDK7				MPIG6B				FCGR1A	NGFR
	SMAD5	CDK7				MPIG6B				FCGR2B	NKX2-8
	SMAD7	CDK8				MPIG6B				FCGR3A	NKX3-1
	SMPX	CDK9				MPL				FEM1A	NKX6-1
	SMTN	CDKL1				MRTFA				FFAR2	NLRC3
	SNTA1	CDKL2				MSX2				FFAR3	NME1
	SNTB1	CDKL3				MTOR				FFAR4	NME2
	SOD1	CDKL4				MYH9				FGR	NOD2
	SPHK1	CDKL5				MYL12A				FN1	NODAL
	SPX	CDKN1A				MYL9				FNDC4	NOG
	SRF	CDKN1B				MYLK				FOLR2	NOTCH1
	SRI	CDKN1C				MYOF				FOS	NOTCH2
	SSPN	CDKN1C				MYOZ1				FOXF1	NOX5
	SSTR2	CDKN2A				NDNF				FOXP1	NR1D1
	STAC	CDKN2B				NF1				FOXP3	NR2F2
	STAC2	CDKN2C				NFE2L2				FOXP3	NR4A1
	STAC3	CDKN2D				NLRP6				FPR1	NR4A3
	STC1	CDKN3				NOG				FPR2	NRARP
	STRIT1	CDT1				NOS3				FPR3	NRAS
	SULF1	CEBPA				NOTCH2				FURIN	NRP1
	SULF2	CECR2				NOTCH4				FUT7	NRP2
	SUMO1	CENATAC				NOTCH4				FYN	NUPR1
	SYNM	CENATAC				NOTCH4				GAL	ODAM
	TACR1	CENPA				NOTCH4				GATA3	OR51E2
	TACR2	CENPC				NOTCH4				GBA	OSR1
	TACR3	CENPE				NOTCH4				GBA	OSR2
	TAFAZZIN	CENPF				NOTCH4				GBP5	OVOL2
	TBX2	CENPH				NRG1				GGT1	PAX2
	TBX20	CENPJ				OCLN				GGT2	PAX6
	TBX3	CENPK				OCLN				GGT3P	PDCD10
	TBXA2R	CENPQ				ODAM				GGT5	PDCD6
	TCAP	CENPS				OPRM1				GHRL	PDCL3
	TIFAB	CENPT				P2RX1				GHSR	PDGFB
	TMEM38A	CENPV				P2RY1				GIT1	PDPK1
	TMEM38B	CENPW				P2RY12				GPER1	PEX2
	TMOD1	CENPX				PABPC4				GPR31	PGF
	TMOD2	CEP120				PAFAH2				GPR32	PGR
	TMOD3	CEP126				PAK1				GPR32P1	PHB2
	TMOD4	CEP131				PAPSS2				GPR33	PIK3CB
	TNF	CEP135				PDCD10				GPR4	PIK3CD
	TNF	CEP152				PDGFA				GPR68	PKHD1
	TNF	CEP164				PDGFB				GPRC5B	PLCG1
	TNF	CEP192				PDGFRA				GPS2	PLXNB3
	TNF	CEP250				PDGFRB				GPS2	PPARD
	TNF	CEP295				PDPN				GPSM3	PPARG
	TNF	CEP295NL				PEAR1				GPSM3	PPP1R16B
	TNF	CEP44				PF4				GPSM3	PRKCA
	TNNC1	CEP55				PF4V1				GPSM3	PRKD1
	TNNC2	CEP63				PHLDB2				GPSM3	PRKD2
	TNNI1	CEP68				PIK3CA				GPSM3	PRKDC
	TNNI2	CEP72				PIK3CB				GPSM3	PRKX
	TNNI2	CEP72				PIK3CG				GPSM3	PRL
	TNNI3	CEP76				PLA2G4A				GPX1	PROK2
	TNNI3K	CEP85				PLAT				GPX4	PROX1
	TNNT1	CEP97				PLAU				GRN	PSEN1
	TNNT2	CETN1				PLAUR				GSDMD	PTCH1
	TNNT3	CETN2				PLCG2				GSDMD	PTEN
	TNNT3	CETN3				PLEC				GSTP1	PTEN
	TPCN2	CFL1				PLEK				H19	PTN
	TPM1	CGREF1				PLET1				H19	PTPRK
	TPM2	CGRRF1				PLG				HAMP	PTPRK
	TPM3	CHAF1A				PLPP3				HAVCR2	PTPRM
	TPM4	CHAF1B				PLSCR1				HCK	PTPRN
	TRDN	CHAMP1				PPARA				HDAC4	PURA
	TRIM63	CHD3				PPARD				HDAC5	PYGO2
	TRPM4	CHEK1				PPARG				HDAC9	RAB33B
	TRPV1	CHEK2				PPIA				HGF	RAP1GAP
	TRPV4	CHFR				PPL				HIF1A	RB1
	TTN	CHMP1A				PPP3CA				HK1	REG3A
	UCN	CHMP1B				PRCP				HLA-DRB1	REG3G
	UTRN	CHMP2A				PRDX2				HLA-DRB1	RETNLB
	UTS2	CHMP2B				PRKCA				HLA-DRB1	RGCC
	VEGFB	CHMP3				PRKCD				HLA-DRB1	RGN
	ZC3H12A	CHMP4A				PRKCE				HLA-DRB1	RIDA
	ZDHHC21	CHMP4A				PRKCQ				HLA-DRB1	ROBO1
		CHMP4B				PRKG1				HLA-E	RPS6KA1
		CHMP4C				PROC				HLA-E	RPS6KA1
		CHMP5				PROCR				HLA-E	RPTOR
		CHMP6				PROS1				HLA-E	RREB1
		CHMP7				PROZ				HLA-E	RTN4
		CHORDC1				PRSS56				HLA-E	RUNX3
		CHORDC1				PTEN				HLA-E	SAV1
		CHTF18				PTEN				HMGB1	SCARB1
		CHTF8				PTK2				HMGB2	SCG2
		CIB1				PTK7				HMOX1	SCN5A
		CINP				PTPN6				HNRNPA0	SDR16C5
		CIT				RAB27A				HP	SEMA5A
		CITED2				RAB3A				HPR	SERPINB1
		CKAP2				RAF1				HRH1	SERPINB5
		CKAP5				RAP2B				HRH4	SERPINF1
		CKS1B				REG3A				HSPG2	SERPINF1
		CKS2				REG3G				HYAL1	SFN
		CLASP1				RHOA				HYAL2	SFRP1
		CLASP2				RHOC				HYAL3	SFRP2
		CLIC1				RREB1				IDO1	SGPP2
		CLIC1				S100A8				IFI16	SHH
		CLIC1				SAA1				IFI35	SIDT2
		CLIC1				SAA1				IFNA2	SIRT1
		CLIC1				SCARB1				IFNG	SIRT6
		CLIC1				SCRIB				IGF1	SIX1
		CLIC1				SCRIB				IGFBP4	SIX4
		CLIP1				SCUBE1				IGHG1	SLURP1
		CLOCK				SDC1				IGHG1	SMAD3
		CLSPN				SDC4				IKBKB	SMO
		CLTA				SELP				IKBKG	SNAI2
		CLTC				SERPINA1				IL10	SOX11
		CLTCL1				SERPINA1				IL10RB	SOX2
		CNPPD1				SERPINA10				IL12B	SOX9
		CNTD1				SERPINA10				IL13	SP1
		CNTLN				SERPINB2				IL15	SPARC
		CNTRL				SERPINC1				IL16	SPINK1
		CNTROB				SERPIND1				IL17A	SRSF6
		COPS5				SERPINE1				IL17B	STAT1
		CORT				SERPINE2				IL17C	STAT3
		CPSF3				SERPINF2				IL17D	STAT5A
		CRADD				SERPINF2				IL17F	STAT6
		CREBL2				SERPING1				IL17RA	STK11
		CRLF3				SFTA3				IL17RC	STOX1
		CRNN				SFTA3				IL17RE	STXBP4
		CROCC				SH2B3				IL18	SULF1
		CRY1				SHH				IL18R1	SYNJ2BP
		CSNK1A1				SLC11A1				IL18RAP	TACR1
		CSNK1D				SLC12A2				IL1A	TACSTD2
		CSNK2A1				SLC4A1				IL1B	TBX1
		CSNK2A2				SLC7A11				IL1F10	TBX2
		CSPP1				SMAD2				IL1R1	TCF7L2
		CTBP1				SMAD3				IL1R2	TEK
		CTC1				SMAD4				IL1RAP	TGFA
		CTCF				SMOC2				IL1RL1	TGFB1
		CTCFL				SMPD1				IL1RL2	TGFB2
		CTDNEP1				SPRR3				IL1RN	TGFBR1
		CTDNEP1				SRC				IL2	TGFBR3
		CTDP1				SRF				IL20	TGM1
		CTDP1				SRSF6				IL20RB	TGM1
		CTDSP1				ST3GAL4				IL21	THAP1
		CTDSP2				STXBP1				IL22	THBS1
		CTDSPL				STXBP3				IL22RA2	THBS4
		CTNNB1				SYK				IL23A	TIE1
		CUL1				SYT11				IL23R	TINF2
		CUL2				SYT7				IL25	TINF2
		CUL3				SYTL4				IL27	TNF
		CUL4A				TAFA5				IL2RA	TNF
		CUL4B				TBXA2R				IL31RA	TNF
		CUL5				TEC				IL33	TNF
		CUL7				TFPI				IL34	TNF
		CUL9				TFPI2				IL36A	TNF
		CUZD1				TGFA				IL36B	TNF
		CXCR5				TGFB1				IL36G	TNF
		CYLD				TGFB2				IL36RN	TNFAIP3
		CYP1A1				TGFB3				IL37	TNFSF11
		CYP26B1				TGFBR1				IL4	TNFSF12
		CYP27B1				TGFBR2				IL4R	TNMD
		DAB2IP				THBD				IL5	TP63
		DACH1				THBS1				IL5RA	TWIST1
		DACT1				TIMP1				IL6	UHRF1
		DAPK3				TLN1				IL6R	VASH1
		DBF4				TLR4				IL6ST	VASH2
		DBF4B				TMEFF2				IL9	VDR
		DCDC1				TNF				INS	VEGFA
		DCLRE1A				TNF				IRAK2	VEGFB
		DCTN1				TNF				IRF3	VEGFC
		DCTN2				TNF				IRF5	VEGFD
		DCTN3				TNF				IRGM	VIP
		DCTN6				TNF				ISL1	VSTM4
		DCUN1D3				TNF				ITCH	WDR13
		DDB1				TNF				ITGA2	WDR48
		DDIAS				TNFAIP3				ITGAL	WNT10B
		DDIT3				TNFRSF12A				ITGB1	WNT16
		DDRGK1				TOR1A				ITGB2	WNT2
		DDX11				TPM1				ITGB6	WNT3A
		DDX11L8				TREML1				ITIH4	WNT5A
		DDX11L8				TRIM72				JAK2	WNT7A
		DDX11L8				TSKU				JAM3	XBP1
		DDX11L8				TSPAN32				KARS1	XDH
		DDX12P				TSPAN8				KDM6B	YAP1
		DDX39B				TXK				KIT	ZBED9
		DDX39B				TYRO3				KL	ZBED9
		DDX39B				UBASH3B				KLF4	ZFP36
		DDX39B				USF1				KLKB1	ZFP36L1
		DDX39B				VAV1				KLRG1	ZNF304
		DDX39B				VAV2				KNG1	ZNF580
		DDX39B				VAV3				KPNA6	ZNF703
		DDX39B				VCL				KRT1
		DDX3X				VEGFA				KRT16
		DDX4				VIL1				LACC1
		DEUP1				VKORC1				LAT
		DHCR24				VTN				LBP
		DIRAS3				VWF				LDLR
		DIS3L2				WAS				LEP
		DLG1				WFDC1				LGALS1
		DLGAP5				WNT3A				LGALS9
		DMAP1				WNT4				LIAS
		DMC1				WNT5A				LILRA5
		DMRT1				WNT5B				LILRA5
		DMRTC2				WNT7A				LILRA5
		DMRTC2				XBP1				LILRA5
		DMTF1				YAP1				LILRA5
		DNA2								LILRB4
		DNM2								LILRB4
		DNMT3A								LILRB4
		DNMT3L								LILRB4
		DONSON								LILRB4
		DOT1L								LIPA
		DR1								LOXL3
		DRD2								LPCAT3
		DRD3								LPL
		DRG1								LRFN5
		DSCC1								LRRC19
		DSN1								LRRK2
		DTL								LTA
		DUSP1								LTA
		DUSP13								LTA
		DUSP3								LTA
		DUX4								LTA
		DUX4								LTA
		DUX4								LTA
		DYNC1H1								LTB4R
		DYNC1LI1								LTB4R
		DYNLT1								LTB4R2
		DYNLT3								LTB4R2
		DYRK3								LXN
		E2F1								LY75
		E2F2								LY86
		E2F2								LY96
		E2F3								LYN
		E2F4								LYZ
		E2F5								MACIR
		E2F6								MAP2K3
		E2F7								MAPK13
		E2F8								MAPK14
		E4F1								MAPK7
		ECD								MAPKAPK2
		ECRG4								MAS1
		ECT2								MBL2
		EDN1								MCPH1
		EDN3								MCPH1
		EDNRA								MDK
		EFHC1								MEFV
		EFHC2								MEP1B
		EGF								METRNL
		EGFR								METRNL
		EHMT2								MFHAS1
		EHMT2								MFHAS1
		EHMT2								MGLL
		EHMT2								MGST2
		EHMT2								MIF
		EHMT2								MIF
		EHMT2								MIR105-1
		EID1								MIR125A
		EIF2AK4								MIR126
		EIF4E								MIR128-1
		EIF4EBP1								MIR129-1
		EIF4G1								MIR135A1
		EIF4G2								MIR136
		EME1								MIR138-1
		EME2								MIR140
		EML1								MIR141
		EML3								MIR142
		EML4								MIR144
		ENSA								MIR145
		ENTR1								MIR146A
		EP300								MIR149
		EP400								MIR15A
		EPB41								MIR15B
		EPB41L2								MIR16-1
		EPC1								MIR17
		EPC2								MIR181A2
		EPGN								MIR181B1
		EPS8								MIR181C
		ERCC1								MIR181C
		ERCC2								MIR187
		ERCC3								MIR195
		ERCC4								MIR197
		ERCC6								MIR199A1
		ERCC6L								MIR19A
		EREG								MIR19B1
		ERH								MIR203A
		ESCO1								MIR204
		ESCO2								MIR205
		ESPL1								MIR206
		ESRRB								MIR20A
		ESX1								MIR21
		ETAA1								MIR22
		EVI2B								MIR221
		EVI5								MIR222
		EXD1								MIR223
		EXO1								MIR26A1
		EZH2								MIR30C2
		EZR								MIR31
		FAM107A								MIR324
		FAM32A								MIR338
		FAM83D								MIR361
		FAM9A								MIR378A
		FAM9B								MIR3909
		FAM9C								MIR488
		FANCA								MIR590
		FANCD2								MIR657
		FANCI								MIR675
		FANCM								MIR675
		FAP								MIR6869
		FBXL12								MIR766
		FBXL15								MIR920
		FBXL17								MIR92A1
		FBXL21P								MIR93
		FBXL22								MIR98
		FBXL3								MIRLET7G
		FBXL6								MKRN2
		FBXL6								MMP25
		FBXL6								MMP26
		FBXL7								MMP3
		FBXL8								MMP8
		FBXO31								MMP9
		FBXO4								MRGPRX1
		FBXO43								MS4A2
		FBXO5								MSMP
		FBXO6								MTOR
		FBXO7								MVK
		FBXW11								MYD88
		FBXW5								MYLK3
		FBXW7								NAIP
		FEM1B								NAIP
		FEN1								NAIP
		FES								NAPEPLD
		FGF10								NAPEPLD
		FGF2								NCF1
		FGF8								NCR3
		FGFR2								NCR3
		FHL1								NCR3
		FIGN								NCR3
		FIGNL1								NCR3
		FKBP6								NCR3
		FLCN								NCR3
		FLNA								NCR3
		FMN2								NDFIP1
		FOSL1								NDST1
		FOXA1								NEAT1
		FOXC1								NFAM1
		FOXE3								NFATC3
		FOXG1								NFATC4
		FOXJ2								NFATC4
		FOXJ3								NFE2L2
		FOXM1								NFKB1
		FOXN3								NFKBIA
		FOXO4								NFKBIB
		FSD1								NFKBIB
		FZD3								NFKBID
		FZD9								NFKBIZ
		FZR1								NFX1
		GADD45A								NINJ1
		GADD45B								NKG7
		GADD45G								NKIRAS2
		GADD45GIP1								NLRC3
		GAK								NLRC4
		GAS1								NLRP1
		GAS2								NLRP10
		GATA3								NLRP10
		GATA6								NLRP10
		GBF1								NLRP12
		GEM								NLRP2
		GEN1								NLRP2
		GFI1								NLRP2
		GFI1B								NLRP2
		GIGYF2								NLRP2
		GINS1								NLRP2
		GINS3								NLRP2
		GIPC1								NLRP2
		GIT1								NLRP2
		GJA1								NLRP2
		GJC2								NLRP3
		GLI1								NLRP4
		GML								NLRP6
		GMNC								NLRP7
		GMNN								NLRP7
		GNAI1								NLRP7
		GNAI2								NLRP7
		GNAI3								NLRP7
		GOLGA2								NLRP7
		GOLGA2P5								NLRP7
		GOLGA6A								NLRP7
		GOLGA6B								NLRP7
		GOLGA6C								NLRP7
		GOLGA6D								NLRP9
		GOLGA8A								NLRX1
		GOLGA8B								NMI
		GOLGA8CP								NOD1
		GOLGA8DP								NOD2
		GOLGA8DP								NOS2
		GOLGA8DP								NOTCH1
		GOLGA8DP								NOTCH2
		GOLGA8G								NOX1
		GOLGA8G								NOX4
		GOLGA8G								NPY
		GOLGA8H								NPY5R
		GOLGA8IP								NR1D1
		GOLGA8IP								NR1D2
		GOLGA8J								NR1H3
		GOLGA8J								NR1H4
		GOLGA8K								NRROS
		GOLGA8M								NT5E
		GOLGA8M								NUPR1
		GOLGA8M								ODAM
		GOLGA8N								OGG1
		GOLGA8N								OLR1
		GOLGA8O								OPRM1
		GOLGA8Q								ORM1
		GOLGA8Q								ORM2
		GOLGA8R								OSM
		GOLGA8S								OSMR
		GOLGA8T								OTULIN
		GOLGA8T								P2RX1
		GPER1								P2RX7
		GPNMB								PARK7
		GPR132								PARP4
		GPR3								PBK
		GPSM2								PBXIP1
		GRK5								PDCD4
		GSPT1								PDE2A
		GSPT2								PER1
		GTF2H1								PF4
		GTF2H1								PF4V1
		GTPBP4								PGLYRP1
		GTSE1								PGLYRP2
		H1-8								PIK3AP1
		H2AX								PIK3CD
		HACE1								PIK3CG
		HASPIN								PJA2
		HAUS1								PLA2G10
		HAUS2								PLA2G10
		HAUS3								PLA2G2A
		HAUS4								PLA2G2D
		HAUS5								PLA2G2E
		HAUS6								PLA2G3
		HAUS7								PLA2G4B
		HAUS8								PLA2G4C
		HBP1								PLA2G7
		HBP1								PLAA
		HCFC1								PLCG1
		HDAC3								PLCG2
		HDAC8								PLD3
		HECA								PLD4
		HECW2								PLGRKT
		HELLS								PLK2
		HEPACAM								PLP1
		HEPACAM2								PLSCR1
		HERC5								PNMA1
		HES1								POLB
		HEXIM1								PPARA
		HEXIM2								PPARD
		HFM1								PPARG
		HGF								PPBP
		HHEX								PRCP
		HINFP								PRDX2
		HIPK2								PRDX5
		HJURP								PRKCD
		HLA-G								PRKCQ
		HLA-G								PRKCZ
		HLA-G								PRKD1
		HLA-G								PROC
		HLA-G								PROK2
		HLA-G								PSG9
		HLA-G								PSMA1
		HLA-G								PSMA6
		HMCN1								PSMB4
		HMG20B								PSTPIP1
		HMGA2								PTAFR
		HNRNPU								PTGDR
		HORMAD1								PTGER1
		HORMAD2								PTGER2
		HOXA13								PTGER3
		HPGD								PTGER4
		HRAS								PTGES
		HRAS								PTGFR
		HSF1								PTGIR
		HSF1								PTGIS
		HSF2BP								PTGS1
		HSP90AB1								PTGS2
		HSPA1A								PTN
		HSPA1A								PTPN2
		HSPA1A								PTPRC
		HSPA1A								PTPRC
		HSPA1A								PTX3
		HSPA1B								PXK
		HSPA1B								PYCARD
		HSPA1B								PYDC2
		HSPA1B								RABGEF1
		HSPA1B								RAC1
		HSPA2								RARRES2
		HSPA8								RASGRP1
		HTRA2								RB1
		HTT								RBPJ
		HUS1								REG3A
		HUS1B								REG3G
		HYAL1								REL
		ID2								RELA
		ID3								RELB
		ID3								RHBDD3
		ID4								RHBDF2
		IFFO1								RICTOR
		IFNW1								RIPK1
		IGF1								RIPK2
		IGF1R								RORA
		IGF2								RPS19
		IHO1								RPS6KA4
		IK								RPS6KA5
		IKZF1								S100A12
		IL10								S100A8
		IL1A								S100A9
		IL1B								S1PR3
		INCA1								SAA1
		INCENP								SAA1
		ING1								SAA2
		ING2								SAA4
		ING3								SBNO2
		ING4								SBNO2
		ING5								SCG2
		INHA								SCGB1A1
		INHBA								SCN9A
		INIP								SCNN1B
		INO80								SCUBE1
		INO80B								SCYL1
		INO80C								SCYL3
		INO80D								SDC1
		INO80D								SELE
		INO80E								SELENOS
		INS								SELP
		INSC								SEMA7A
		INSM1								SEMA7A
		INSM2								SERPINA1
		INSR								SERPINA1
		INTS13								SERPINA3
		INTS3								SERPINE1
		INTS3								SERPINF1
		INTS7								SERPINF1
		IPO5								SERPINF2
		IPO7								SERPINF2
		IQGAP1								SETD4
		IQGAP3								SETD6
		IRF1								SHARPIN
		IST1								SHPK
		ITGB1								SIGIRR
		ITGB3BP								SIGLEC1
		JADE1								SIGLEC10
		JADE2								SIRPA
		JADE3								SLAMF1
		JTB								SLAMF8
		JUN								SLC11A1
		JUNB								SMAD1
		JUND								SMAD3
		KANK2								SMPDL3B
		KASH5								SNAP23
		KAT14								SNCA
		KAT2A								SNX4
		KAT2B								SNX6
		KAT5								SOCS3
		KAT7								SOCS5
		KATNA1								SOD1
		KATNB1								SPATA2
		KCNA5								SPHK1
		KCNH5								SPP1
		KCTD11								SRC
		KCTD11								STAB1
		KDM8								STAP1
		KHDRBS1								STAT3
		KIAA0753								STAT5B
		KIAA1614								STING1
		KIF11								STING1
		KIF13A								STK39
		KIF14								SUCNR1
		KIF15								SYK
		KIF15								SYT11
		KIF18A								TAC1
		KIF18B								TAC4
		KIF20A								TACR1
		KIF20B								TAFA3
		KIF22								TBK1
		KIF23								TBXA2R
		KIF25								TCIRG1
		KIF2A								TEK
		KIF2B								TFR2
		KIF2C								TFRC
		KIF3A								TGFB1
		KIF3B								THBS1
		KIF4A								THEMIS2
		KIF4B								TICAM1
		KIFC1								TICAM2
		KIFC1								TIMP1
		KIFC1								TIRAP
		KIFC1								TLR1
		KIFC2								TLR10
		KIZ								TLR2
		KLF11								TLR3
		KLF4								TLR4
		KLHDC3								TLR5
		KLHDC8B								TLR6
		KLHL13								TLR7
		KLHL18								TLR8
		KLHL21								TLR9
		KLHL22								TMIGD3
		KLHL42								TMSB4X
		KLHL9								TNF
		KLK10								TNF
		KLLN								TNF
		KLLN								TNF
		KMT2E								TNF
		KMT5A								TNF
		KNL1								TNF
		KNSTRN								TNF
		KNTC1								TNFAIP3
		KPNB1								TNFAIP6
		KRT18								TNFAIP8L2
		L3MBTL1								TNFRSF11A
		LATS1								TNFRSF1A
		LATS2								TNFRSF1B
		LCMT1								TNFRSF4
		LEP								TNFSF11
		LFNG								TNFSF4
		LGMN								TNIP1
		LIF								TNIP2
		LIG1								TNIP3
		LIG3								TOLLIP
		LIG4								TPST1
		LILRB1								TRADD
		LILRB1								TRAF3IP2
		LILRB1								TREM1
		LILRB1								TREM2
		LILRB1								TREX1
		LIMK2								TRIL
		LIN54								TRIM55
		LIN9								TRPV1
		LLGL1								TRPV4
		LLGL1								TSLP
		LLGL2								TSPAN2
		LMLN								TTBK1
		LMNA								TUSC2
		LPIN1								TYRO3
		LRP5								UCN
		LRP6								UFL1
		LRP6								UGT1A1
		LRRCC1								UNC13D
		LSM10								USP18
		LSM11								VAMP2
		LSM14A								VAMP3
		LSM14A								VAMP7
		LZTS1								VAMP8
		LZTS2								VCAM1
		M1AP								VNN1
		MACROH2A1								VPS35
		MAD1L1								WDR83
		MAD2L1								WFDC1
		MAD2L1BP								WNT5A
		MAD2L2								XCL1
		MADD								XCL2
		MAEA								XCR1
		MAEL								XIAP
		MAGEA4								YES1
		MAJIN								ZBP1
		MAP10								ZC3H12A
		MAP2K6								ZFP36
		MAP3K11								ZNF580
		MAP3K20								ZP3
		MAP3K8								ZYX
		MAP4								ZYX
		MAP9
		MAPK1
		MAPK12
		MAPK13
		MAPK14
		MAPK15
		MAPK15
		MAPK3
		MAPK4
		MAPK4
		MAPK6
		MAPK7
		MAPRE1
		MAPRE2
		MAPRE3
		MARF1
		MARF1
		MARK4
		MARVELD1
		MASTL
		MAU2
		MBIP
		MBLAC1
		MBTD1
		MCIDAS
		MCM2
		MCM3
		MCM4
		MCM5
		MCM6
		MCM7
		MCM8
		MCMBP
		MCMDC2
		MCPH1
		MCPH1
		MCRS1
		MCTS1
		MCTS1
		MDC1
		MDC1
		MDC1
		MDC1
		MDC1
		MDC1
		MDC1
		MDC1
		MDC1
		MDM1
		MDM2
		MDM4
		MEAF6
		MECOM
		MECP2
		MED1
		MEI1
		MEI4
		MEIKIN
		MEIOB
		MEIOB
		MEIOC
		MEIOSIN
		MEIS2
		MELK
		MEN1
		MEPCE
		METTL13
		METTL3
		MICAL3
		MIIP
		MIR103A1
		MIR10A
		MIR133A1
		MIR133B
		MIR134
		MIR137
		MIR15A
		MIR15B
		MIR16-1
		MIR193A
		MIR195
		MIR199A1
		MIR19B1
		MIR200B
		MIR208A
		MIR21
		MIR214
		MIR221
		MIR222
		MIR26A1
		MIR26B
		MIR29A
		MIR29B1
		MIR29C
		MIR30C2
		MIR34A
		MIR362
		MIR372
		MIR424
		MIR451A
		MIR495
		MIR503
		MIR515-1
		MIR519D
		MIR520A
		MIR520H
		MIR590
		MIR638
		MIR711
		MIR873
		MIR892B
		MIS12
		MIS18A
		MIS18BP1
		MISP
		MITD1
		MKI67
		MLF1
		MLH1
		MLH3
		MN1
		MNAT1
		MND1
		MNS1
		MNT
		MOK
		MORF4L1
		MORF4L2
		MOS
		MOV10L1
		MPLKIP
		MRE11
		MRGBP
		MRGPRX2
		MRNIP
		MRNIP
		MRPL41
		MS4A3
		MS4A3
		MSH2
		MSH4
		MSH5
		MSH5
		MSH5
		MSH5
		MSH5
		MSH5
		MSH5
		MSH5
		MSH6
		MSX1
		MSX2
		MTA3
		MTBP
		MUC1
		MUS81
		MX2
		MYB
		MYBBP1A
		MYBL1
		MYBL2
		MYC
		MYH10
		MYH9
		MYO16
		MYO19
		MYO19
		MYOCD
		MYOG
		MZT1
		NAA10
		NAA50
		NABP1
		NABP2
		NACC2
		NAE1
		NANOGP8
		NANOS2
		NANOS3
		NANOS3
		NASP
		NAT10
		NBN
		NCAPD2
		NCAPD3
		NCAPG
		NCAPG2
		NCAPH
		NCAPH2
		NCOR1
		NDC1
		NDC80
		NDE1
		NDE1
		NDEL1
		NEDD1
		NEDD9
		NEK1
		NEK10
		NEK11
		NEK2
		NEK3
		NEK4
		NEK6
		NEK7
		NEK9
		NES
		NEUROG1
		NF2
		NFRKB
		NIN
		NIPBL
		NKX3-1
		NLE1
		NLRP2B
		NLRP5
		NME6
		NOLC1
		NOP53
		NOX5
		NPAT
		NPM1
		NPM2
		NPPC
		NPR2
		NR2E1
		NR2F2
		NR3C1
		NR4A1
		NRDE2
		NSFL1C
		NSL1
		NSMCE2
		NSUN2
		NTMT1
		NUBP1
		NUDC
		NUDT15
		NUDT16
		NUDT6
		NUF2
		NUGGC
		NUMA1
		NUP214
		NUP37
		NUP43
		NUP62
		NUP88
		NUPR1
		NUPR2
		NUSAP1
		OBSL1
		ODF2
		OFD1
		OIP5
		OOEP
		OPN1LW
		OPN1MW
		OPN1MW2
		OR1A2
		OR2A4
		ORC1
		OSGIN2
		OVOL1
		P3H4
		PABIR1
		PAF1
		PAFAH1B1
		PAGR1
		PAK4
		PARD3
		PARD3B
		PARD6A
		PARD6B
		PARD6G
		PARP3
		PAX6
		PAXIP1
		PBK
		PBRM1
		PBX1
		PCID2
		PCLAF
		PCM1
		PCNA
		PCNP
		PCNT
		PDCD2L
		PDCD4
		PDCD6IP
		PDE3A
		PDGFB
		PDGFRB
		PDIK1L
		PDS5A
		PDS5B
		PDXP
		PELO
		PER2
		PES1
		PHACTR4
		PHB2
		PHF13
		PHF8
		PHGDH
		PHIP
		PHOX2B
		PIBF1
		PIDD1
		PIK3C3
		PIK3R4
		PIM1
		PIM2
		PIM3
		PIMREG
		PIN1
		PINX1
		PINX1
		PINX1
		PIWIL1
		PIWIL1
		PIWIL2
		PIWIL3
		PIWIL4
		PKD1
		PKD2
		PKHD1
		PKIA
		PKMYT1
		PKN2
		PKP4
		PLAGL1
		PLCB1
		PLCG2
		PLD6
		PLEC
		PLK1
		PLK2
		PLK3
		PLK4
		PLK5
		PLRG1
		PLSCR1
		PMF1
		PML
		PNPT1
		POC1B
		POC5
		POGZ
		POLA1
		POLDIP2
		POLE
		POU4F1
		PPM1A
		PPM1D
		PPM1G
		PPME1
		PPP1CA
		PPP1CB
		PPP1CC
		PPP1R10
		PPP1R10
		PPP1R10
		PPP1R10
		PPP1R10
		PPP1R10
		PPP1R10
		PPP1R12A
		PPP1R13B
		PPP1R15A
		PPP1R1C
		PPP1R35
		PPP1R9B
		PPP2CA
		PPP2R1A
		PPP2R2D
		PPP2R2D
		PPP2R3B
		PPP2R3B
		PPP2R3B
		PPP2R5B
		PPP3CA
		PPP5C
		PPP6C
		PRAP1
		PRC1
		PRCC
		PRDM11
		PRDM5
		PRDM7
		PRDM9
		PRKACA
		PRKACA
		PRKCA
		PRKCB
		PRKCD
		PRKCE
		PRKDC
		PRMT2
		PRMT5
		PRNP
		PROX1
		PRPF19
		PRPF40A
		PRR11
		PRR5
		PSMA8
		PSMC3IP
		PSMD10
		PSMD13
		PSME1
		PSME1
		PSME2
		PSME2
		PSME3
		PSMG2
		PSRC1
		PTCH1
		PTEN
		PTEN
		PTGS2
		PTK6
		PTP4A1
		PTPA
		PTPN11
		PTPN3
		PTPN6
		PTPRC
		PTPRC
		PTPRK
		PTPRK
		PTTG1
		PTTG2
		PTTG3P
		PUM1
		PYHIN1
		RAB11A
		RAB11FIP3
		RAB11FIP3
		RAB11FIP4
		RAB35
		RAB6C
		RABGAP1
		RACGAP1
		RACK1
		RAD1
		RAD17
		RAD17
		RAD21
		RAD21L1
		RAD23A
		RAD50
		RAD51
		RAD51AP1
		RAD51B
		RAD51C
		RAD51D
		RAD54B
		RAD54L
		RAD9A
		RAD9B
		RAE1
		RALA
		RALB
		RAN
		RANBP1
		RARA
		RASA1
		RASSF1
		RASSF2
		RASSF4
		RB1
		RB1CC1
		RBBP4
		RBBP8
		RBL1
		RBL2
		RBM14
		RBM38
		RBM7
		RCBTB1
		RCC1
		RCC2
		RCC2
		RDX
		REC114
		REC8
		REC8
		RECQL5
		REEP3
		REEP4
		RFPL1
		RFWD3
		RGCC
		RGS14
		RGS2
		RHEB
		RHNO1
		RHOA
		RHOB
		RHOC
		RHOU
		RHOU
		RIDA
		RIF1
		RINT1
		RIOK2
		RMDN1
		RMI1
		RMI2
		RNASEH2B
		RNF112
		RNF167
		RNF2
		RNF20
		RNF212
		RNF212B
		RNF4
		RNF40
		RNF8
		ROCK1
		ROCK2
		ROPN1B
		RPA1
		RPA2
		RPA3
		RPA4
		RPL23
		RPL24
		RPL26
		RPRD1B
		RPRM
		RPS15A
		RPS27L
		RPS3
		RPS6
		RPS6KA1
		RPS6KA1
		RPS6KA2
		RPS6KA3
		RPS6KB1
		RPTOR
		RRM1
		RRM2
		RRM2B
		RRP8
		RRS1
		RSPH1
		RTEL1
		RTF2
		RTKN
		RTTN
		RUNX3
		RUVBL1
		RUVBL1
		RUVBL2
		RXFP3
		RXFP3
		SAC3D1
		SAPCD2
		SASS6
		SBDS
		SCRIB
		SCRIB
		SDCBP
		SDCCAG8
		SDCCAG8
		SDE2
		SEH1L
		SENP2
		SENP5
		SENP6
		SEPTIN1
		SEPTIN10
		SEPTIN11
		SEPTIN12
		SEPTIN14
		SEPTIN2
		SEPTIN3
		SEPTIN4
		SEPTIN5
		SEPTIN6
		SEPTIN7
		SEPTIN8
		SEPTIN9
		SEPTIN9
		SERTAD1
		SETD2
		SETDB2
		SETMAR
		SFN
		SFPQ
		SFRP1
		SGF29
		SGO1
		SGO2
		SGSM3
		SH3GLB1
		SHCBP1L
		SHOC1
		SIAH1
		SIAH2
		SIK1
		SIN3A
		SIPA1
		SIRT1
		SIRT2
		SIRT2
		SIRT7
		SIX3
		SKA1
		SKA1
		SKA2
		SKA3
		SKIL
		SKP2
		SLC16A1
		SLC16A1
		SLC25A31
		SLC26A8
		SLC2A8
		SLC39A5
		SLC6A4
		SLC9A3R1
		SLF1
		SLF2
		SLFN11
		SLX4
		SMARCA5
		SMARCAD1
		SMARCB1
		SMARCB1
		SMC1A
		SMC1B
		SMC2
		SMC3
		SMC4
		SMC5
		SMIM22
		SMOC2
		SMPD3
		SND1
		SNX18
		SNX33
		SNX9
		SON
		SOX15
		SOX2
		SOX9
		SPAG5
		SPAG8
		SPAST
		SPATA22
		SPC24
		SPC25
		SPC25
		SPDL1
		SPDYA
		SPDYC
		SPECC1L
		SPHK1
		SPICE1
		SPIN1
		SPIN2A
		SPIN2B
		SPIRE1
		SPIRE2
		SPO11
		SPOUT1
		SPRY1
		SPRY2
		SPTBN1
		SRA1
		SRC
		SRPK2
		SRSF2
		SRSF5
		SSTR5
		SSX2IP
		STAG1
		STAG2
		STAG3
		STAG3L1
		STAG3L2
		STAG3L3
		STAG3L4
		STAMBP
		STARD9
		STAT3
		STAT5B
		STEAP3
		STIL
		STK10
		STK11
		STK33
		STK35
		STMN1
		STOX1
		STRA8
		STRADA
		STRADB
		STXBP4
		SUGT1
		SUN1
		SUN2
		SUSD2
		SUV39H1
		SUV39H2
		SVIL
		SYCE1
		SYCE1L
		SYCE2
		SYCE3
		SYCP1
		SYCP2
		SYCP2L
		SYCP3
		SYF2
		TACC1
		TACC2
		TACC3
		TADA2A
		TADA2A
		TADA3
		TAF1
		TAF10
		TAF1L
		TAF2
		TAF6
		TAL1
		TAOK1
		TAOK2
		TAOK3
		TARDBP
		TAS1R2
		TAS2R13
		TAS2R13
		TAS2R13
		TAS2R13
		TBCD
		TBCD
		TBCE
		TBCE
		TBCE
		TBRG1
		TBRG4
		TBX2
		TBX3
		TCIM
		TDRD1
		TDRD12
		TDRD9
		TDRKH
		TENT4A
		TENT4B
		TENT5B
		TERB1
		TERB2
		TERF1
		TERF2
		TERT
		TET2
		TEX11
		TEX12
		TEX14
		TEX15
		TEX19
		TFAP4
		TFDP1
		TFDP2
		TFDP3
		TFPT
		TFPT
		TFPT
		TFPT
		TFPT
		TFPT
		TFPT
		TFPT
		TFPT
		TFPT
		TGFA
		TGFB1
		TGFB2
		TGFBR1
		TGM1
		TGM1
		THAP1
		THAP5
		THOC1
		THOC5
		TICRR
		TIMELESS
		TIPIN
		TIPRL
		TLE6
		TLK1
		TLK2
		TM4SF5
		TMEM14B
		TMEM250
		TMEM67
		TMEM8B
		TMOD3
		TMPRSS11A
		TNF
		TNF
		TNF
		TNF
		TNF
		TNF
		TNF
		TNF
		TNFAIP3
		TNKS
		TNKS
		TOGARAM1
		TOGARAM2
		TOM1L1
		TOM1L2
		TOP2A
		TOP2B
		TOP3A
		TOP3A
		TOPAZ1
		TOPBP1
		TP53
		TP53BP1
		TP53BP2
		TP53I13
		TP53INP1
		TP73
		TPD52L1
		TPPP
		TPR
		TPRA1
		TPX2
		TRAPPC12
		TRAPPC12
		TREX1
		TRIAP1
		TRIM21
		TRIM32
		TRIM35
		TRIM36
		TRIM37
		TRIM39
		TRIM39
		TRIM39
		TRIM39
		TRIM39
		TRIM39
		TRIM39
		TRIM71
		TRIM75P
		TRIOBP
		TRIP13
		TRNP1
		TRRAP
		TSC1
		TSC2
		TSG101
		TSPYL2
		TTBK1
		TTC19
		TTC28
		TTK
		TTL
		TTLL12
		TTN
		TTYH1
		TTYH1
		TTYH1
		TTYH1
		TUBA1A
		TUBA1B
		TUBA1C
		TUBA3C
		TUBA3D
		TUBA3E
		TUBA4A
		TUBA4B
		TUBA8
		TUBAL3
		TUBB
		TUBB
		TUBB
		TUBB
		TUBB
		TUBB
		TUBB
		TUBB
		TUBB
		TUBB1
		TUBB2A
		TUBB2B
		TUBB3
		TUBB4A
		TUBB4B
		TUBB6
		TUBB8
		TUBB8B
		TUBD1
		TUBE1
		TUBG1
		TUBG2
		TUBGCP2
		TUBGCP3
		TUBGCP3
		TUBGCP4
		TUBGCP5
		TUBGCP5
		TUBGCP5
		TUBGCP6
		TUSC2
		TXLNG
		TXNIP
		TXNL4A
		TXNL4B
		UBA3
		UBB
		UBD
		UBD
		UBD
		UBD
		UBD
		UBD
		UBD
		UBE2B
		UBE2C
		UBE2DNL
		UBE2E2
		UBE2I
		UBE2L3
		UBE2S
		UBR2
		UBXN2B
		UCHL5
		UHMK1
		UHRF1
		UHRF2
		UIMC1
		UNC119
		UPF1
		URGCP
		USH1C
		USP16
		USP17L2
		USP17L2
		USP17L2
		USP19
		USP2
		USP22
		USP26
		USP28
		USP29
		USP3
		USP33
		USP37
		USP39
		USP44
		USP47
		USP51
		USP8
		USP9X
		UTP14C
		UVRAG
		UXT
		VASH1
		VCP
		VCPIP1
		VPS4A
		VPS4B
		VPS72
		VRK1
		WAC
		WAPL
		WASHC5
		WASL
		WBP2NL
		WDHD1
		WDR12
		WDR5
		WDR6
		WDR62
		WDR76
		WEE1
		WEE2
		WEE2
		WIZ
		WNT10B
		WNT4
		WNT5A
		WRAP73
		WRN
		WTAP
		XIAP
		XPC
		XPO1
		XRCC2
		XRCC3
		YEATS2
		YEATS4
		YTHDC2
		YTHDF2
		YWHAE
		YWHAE
		YY1
		YY1AP1
		ZBED3
		ZBED6
		ZBED9
		ZBED9
		ZBTB17
		ZBTB49
		ZC3HC1
		ZCWPW1
		ZFHX3
		ZFP36L1
		ZFP36L2
		ZFP42
		ZFYVE19
		ZFYVE26
		ZMPSTE24
		ZMYND11
		ZNF16
		ZNF207
		ZNF268
		ZNF318
		ZNF324
		ZNF503
		ZNF655
		ZNF703
		ZNF830
		ZNRD2
		ZPR1
		ZSCAN21
		ZW10
		ZWILCH
		ZWINT
		ZZZ3
