# Supplementary material for: Pan-cancer spatially resolved single-cell analysis reveals the crosstalk between cancer-associated fibroblasts and tumor microenvironment
Source: Mol Cancer. 2023 Oct 13;22:170. doi: 10.1186/s12943-023-01876-x (PMC10571470; doi:10.1186/s12943-023-01876-x)
Supplement: Supplementary file 6 — Additional file 6: Table S6. Sample information of newly generated single cell RNA sequencing data. [file 12943_2023_1876_MOESM6_ESM.xlsx]

## Sheet: Sheet1
Table S6. Sample information of newly generated single cell RNA sequencing data
Sample.ID	Patient.ID	Cancer type	Sample origin	Sampling site	Age	Gender
Ca_1	Patient1	Epithelial-myoepithelial carcinoma	Tumor	Left molar posterior region.	33	Female
Ca_2	Patient2	Head and neck squamous cell carcinoma	Tumor	Tongue and the floor of the mouth	44	Male
Ca_2_P	Patient2	Head and neck squamous cell carcinoma	Normal tissue adjacent to neoplasm	Tongue and the floor of the mouth	44	Male
Ca_3	Patient3	Mucoepidermoid carcinoma	Tumor	Right tongue base	67	Female
Ca_3_P	Patient3	Mucoepidermoid carcinoma	Normal tissue adjacent to neoplasm	Right tongue base	67	Female
