# Supplementary material for: Pan-cancer spatially resolved single-cell analysis reveals the crosstalk between cancer-associated fibroblasts and tumor microenvironment
Source: Mol Cancer. 2023 Oct 13;22:170. doi: 10.1186/s12943-023-01876-x (PMC10571470; doi:10.1186/s12943-023-01876-x)
Supplement: Supplementary file 7 — Additional file 7: Table S7. Regulon specificity scores for each CAF subtype. [file 12943_2023_1876_MOESM7_ESM.xlsx]

## Sheet: Table S5
Table S7. Regulon specificity scores for each CAF subtype
	iCAF	mCAF	meCAF	pCAF
ADARB1(+)	0.362183	0.394208	0.127258	0.0669656
AEBP2(+)	0.428064	0.332215	0.127142	0.0625955
AHCTF1(+)	0.408893	0.362138	0.119392	0.0599635
AHRR(+)	0.31717	0.36054	0.216211	0.0654358
ALX3(+)	0.282185	0.348126	0.151003	0.067782
ANXA11(+)	0.360206	0.376773	0.102068	0.0596066
ARID3A(+)	0.354749	0.350536	0.145603	0.0568844
ARNT(+)	0.417744	0.353258	0.129535	0.0539712
ARNTL(+)	0.24485	0.119522	0.0677432	0.0257597
ARX(+)	0.423146	0.230648	0.0771378	0.0431661
ATF1(+)	0.423447	0.342272	0.141388	0.0603979
ATF2(+)	0.388806	0.344955	0.128001	0.0582612
ATF3(+)	0.430605	0.333731	0.130133	0.0605756
ATF4(+)	0.421093	0.349477	0.139727	0.0608298
ATF7(+)	0.201941	0.259285	0.106029	0.0507741
ATOH1(+)	0.309224	0.258637	0.144417	0.0340831
BACH1(+)	0.336026	0.304105	0.169478	0.0455637
BATF3(+)	0.349732	0.362184	0.126555	0.0811304
BBX(+)	0.258781	0.172671	0.0731303	0.0323685
BCL3(+)	0.382813	0.25568	0.133984	0.0381962
BCL6(+)	0.311052	0.192285	0.0944458	0.0423059
BCL6B(+)	0.341982	0.217924	0.0774028	0.052862
BCLAF1(+)	0.41681	0.356438	0.131115	0.0659501
BDP1(+)	0.406303	0.349381	0.11951	0.0586577
BHLHE22(+)	0.450534	0.297869	0.0725679	0.0397232
BHLHE40(+)	0.404538	0.358638	0.147925	0.0596214
BPTF(+)	0.419217	0.333102	0.098302	0.0500945
BRCA1(+)	0.405673	0.351708	0.134598	0.0866633
BRF1(+)	0.393606	0.323579	0.127978	0.0516077
BRF2(+)	0.372221	0.327783	0.119933	0.0484653
CDX1(+)	0.358004	0.297024	0.103052	0.0542892
CDX2(+)	0.468654	0.263692	0.113058	0.0580756
CEBPB(+)	0.394875	0.3655	0.150584	0.0657866
CEBPD(+)	0.442776	0.337832	0.121479	0.0563947
CEBPG(+)	0.409659	0.349206	0.14828	0.0640972
CHD2(+)	0.41829	0.356458	0.122067	0.06538
CREB3(+)	0.375541	0.374546	0.154373	0.0736296
CREB3L1(+)	0.377641	0.392505	0.127171	0.0718428
CREB3L2(+)	0.396307	0.378184	0.115462	0.0637846
CREM(+)	0.407807	0.350492	0.149459	0.0645275
CRX(+)	0.218798	0.308178	0.128074	0.0606723
CTCF(+)	0.401583	0.361197	0.137706	0.0697815
CTCFL(+)	0.318657	0.363611	0.0998713	0.0681894
CUX1(+)	0.402197	0.363739	0.137258	0.0616566
DBP(+)	0.426972	0.32841	0.145025	0.053929
DDIT3(+)	0.396222	0.339315	0.178171	0.0614219
DLX1(+)	0.337542	0.356512	0.13156	0.0700533
DLX4(+)	0.143762	0.156528	0.0883763	0.0335234
DLX5(+)	0.34814	0.333208	0.136706	0.0652468
DMRTA2(+)	0.389189	0.359137	0.115573	0.0541613
E2F1(+)	0.410738	0.344894	0.138628	0.0845383
E2F2(+)	0.414598	0.340078	0.131119	0.0890595
E2F3(+)	0.396829	0.353087	0.131283	0.0612072
E2F4(+)	0.407671	0.35262	0.13668	0.0601661
E2F7(+)	0.399837	0.336975	0.162795	0.0817805
E2F8(+)	0.415698	0.332147	0.130251	0.0863452
EGR1(+)	0.448865	0.329408	0.123244	0.0564176
EGR2(+)	0.451099	0.328703	0.114987	0.0525286
EGR3(+)	0.435727	0.338228	0.124986	0.0545443
EGR4(+)	0.435439	0.326607	0.130501	0.0520933
ELF1(+)	0.388415	0.380976	0.125737	0.0695646
ELF2(+)	0.436693	0.337342	0.134116	0.0578177
ELF4(+)	0.301172	0.369619	0.096194	0.0629322
ELK1(+)	0.419302	0.352626	0.133779	0.0659852
ELK3(+)	0.320043	0.306396	0.143984	0.033352
ELK4(+)	0.390568	0.378886	0.128918	0.0663825
EMX2(+)	0.28172	0.403398	0.140493	0.0787162
EN1(+)	0.408932	0.367377	0.117269	0.0606509
EP300(+)	0.395486	0.228984	0.109101	0.0408113
ERG(+)	0.346333	0.369098	0.186264	0.0657227
ESR2(+)	0.28459	0.174729	0.0750763	0.0317862
ESRRA(+)	0.397562	0.360091	0.143808	0.0628683
ESRRB(+)	0.265278	0.299613	0.0793217	0.0569962
ETS1(+)	0.384341	0.361088	0.165162	0.0649659
ETV1(+)	0.371504	0.394796	0.1331	0.0725289
ETV2(+)	0.408151	0.264931	0.105473	0.0583949
ETV4(+)	0.371726	0.370727	0.157468	0.0755087
ETV5(+)	0.390141	0.367045	0.143129	0.0668375
ETV6(+)	0.372824	0.385606	0.142133	0.071657
ETV7(+)	0.364658	0.38617	0.143223	0.0762602
EZH2(+)	0.411863	0.349683	0.129288	0.082531
FAAP24(+)	0.17169	0.25054	0.0788031	0.0713445
FEV(+)	0.357779	0.382417	0.137247	0.0776364
FLI1(+)	0.324099	0.344647	0.127682	0.0659739
FOS(+)	0.436497	0.338032	0.129796	0.0605551
FOSB(+)	0.423933	0.327009	0.129091	0.0577777
FOSL1(+)	0.373919	0.349236	0.195328	0.0616061
FOSL2(+)	0.330086	0.425588	0.116033	0.0702689
FOXB1(+)	0.285417	0.170973	0.0859943	0.0287189
FOXC1(+)	0.317476	0.222444	0.176194	0.0457042
FOXC2(+)	0.413042	0.336244	0.131214	0.0609794
FOXD4(+)	0.240894	0.174665	0.0783228	0.0237991
FOXF1(+)	0.423961	0.349838	0.123313	0.0573567
FOXF2(+)	0.433616	0.335986	0.120838	0.0582758
FOXJ2(+)	0.372871	0.363832	0.136009	0.0638262
FOXJ3(+)	0.385692	0.36834	0.131386	0.0581126
FOXK1(+)	0.432259	0.344829	0.117258	0.0507001
FOXL1(+)	0.431077	0.200604	0.0827971	0.0289748
FOXL2(+)	0.440874	0.262173	0.0898857	0.0457589
FOXN3(+)	0.36725	0.271676	0.0773314	0.0392376
FOXO1(+)	0.40999	0.372156	0.109966	0.0537646
FOXO3(+)	0.461996	0.32322	0.118124	0.0506785
FOXP1(+)	0.390201	0.379015	0.120162	0.0566889
FOXP2(+)	0.376084	0.324631	0.0801543	0.0448321
FOXP3(+)	0.289507	0.322352	0.145199	0.0606013
FOXP4(+)	0.410332	0.36552	0.125579	0.0568047
FOXQ1(+)	0.375115	0.367756	0.147626	0.055916
GABPA(+)	0.437329	0.343167	0.115629	0.0530038
GABPB1(+)	0.387207	0.364559	0.15415	0.0684864
GATA2(+)	0.319589	0.351022	0.0916796	0.0828195
GATA3(+)	0.250445	0.441537	0.10415	0.092688
GATA4(+)	0.462924	0.294679	0.100535	0.0506998
GATA5(+)	0.322992	0.317239	0.158019	0.0531339
GATA6(+)	0.399835	0.370769	0.131161	0.0653785
GBX2(+)	0.434382	0.231858	0.101346	0.0430614
GLI1(+)	0.458716	0.242379	0.0742215	0.0378979
GRHL2(+)	0.143614	0.242798	0.0858352	0.0656937
GTF2B(+)	0.449287	0.320775	0.127995	0.0565534
GTF2F1(+)	0.417625	0.357573	0.132113	0.0636739
GTF3A(+)	0.0892408	0.0572545	0.0325433	0.0137076
HBP1(+)	0.422498	0.281515	0.133013	0.0481016
HCFC1(+)	0.407576	0.359602	0.133121	0.0645589
HDAC2(+)	0.405964	0.359579	0.138677	0.0748669
HEY1(+)	0.405503	0.320946	0.116694	0.0466169
HIC1(+)	0.420976	0.353467	0.119888	0.0615803
HIVEP3(+)	0.432239	0.328379	0.120394	0.0506815
HLF(+)	0.458689	0.20397	0.0755418	0.0361458
HMGA1(+)	0.356286	0.359313	0.168484	0.0651538
HNF1A(+)	0.0656236	0.07764	0.129538	0.020675
HNF4A(+)	0.344015	0.231775	0.146065	0.0448212
HOXA2(+)	0.383101	0.233847	0.0514722	0.0351808
HOXA4(+)	0.116788	0.134402	0.336574	0.0188992
HOXA7(+)	0.393975	0.0739996	0.0255555	0.0151295
HOXB2(+)	0.365288	0.382953	0.14805	0.0792609
HOXB5(+)	0.267082	0.408264	0.109025	0.0926246
HOXB6(+)	0.293683	0.395836	0.153289	0.0865946
HOXB7(+)	0.385073	0.353864	0.139882	0.0902111
HOXB9(+)	0.328424	0.364903	0.170377	0.0695219
HOXC12(+)	0.419373	0.326437	0.111088	0.0680862
HOXC4(+)	0.345307	0.260363	0.127803	0.051695
HOXC5(+)	0.317069	0.373095	0.125128	0.0863965
HOXC6(+)	0.23604	0.226656	0.0646635	0.0408618
HOXC8(+)	0.328047	0.281975	0.133903	0.0508342
HOXC9(+)	0.302613	0.254954	0.106508	0.0427035
HOXD1(+)	0.321405	0.28026	0.0909577	0.0380537
HOXD11(+)	0.395015	0.350666	0.149568	0.0632899
HOXD13(+)	0.413823	0.345325	0.0946247	0.0520661
HOXD8(+)	0.306359	0.325228	0.117203	0.0618855
HSF1(+)	0.298206	0.234088	0.113865	0.0341512
HSF2(+)	0.466645	0.23891	0.0922231	0.0363015
IKZF1(+)	0.244956	0.188545	0.0875769	0.0337258
IL24(+)	0.379958	0.359873	0.149489	0.0578408
IRF1(+)	0.450834	0.329421	0.120207	0.0568985
IRF2(+)	0.386704	0.382299	0.136073	0.0669734
IRF3(+)	0.39786	0.372014	0.118045	0.0634163
IRF7(+)	0.355962	0.394519	0.144805	0.0760306
IRF8(+)	0.445335	0.32694	0.118115	0.0613265
IRF9(+)	0.359656	0.387287	0.145435	0.0731037
IRX3(+)	0.297576	0.418383	0.159286	0.0829406
JAZF1(+)	0.374849	0.344938	0.115145	0.0585375
JUN(+)	0.434097	0.342718	0.129987	0.0609809
JUNB(+)	0.42658	0.344845	0.134738	0.0630146
JUND(+)	0.394025	0.371342	0.142963	0.0676701
KDM5A(+)	0.404602	0.369533	0.124367	0.0637206
KDM5B(+)	0.389009	0.378141	0.1283	0.0646169
KLF10(+)	0.43308	0.346609	0.122007	0.0591363
KLF11(+)	0.361246	0.235074	0.132702	0.0435565
KLF12(+)	0.435806	0.342611	0.116534	0.0524499
KLF13(+)	0.359675	0.355838	0.18364	0.0604298
KLF14(+)	0.302746	0.274118	0.174848	0.0539978
KLF15(+)	0.367633	0.28887	0.0805002	0.0557085
KLF16(+)	0.314931	0.307558	0.220186	0.0570059
KLF17(+)	0.339503	0.327793	0.0799535	0.0518263
KLF2(+)	0.401725	0.365795	0.139766	0.0629753
KLF3(+)	0.414793	0.361354	0.123731	0.0572759
KLF4(+)	0.449872	0.32737	0.122411	0.0545601
KLF6(+)	0.382426	0.376562	0.141543	0.0735475
KLF7(+)	0.414625	0.358467	0.125029	0.0622218
KLF9(+)	0.449901	0.31909	0.112068	0.0503422
LBX1(+)	0.348354	0.265808	0.109074	0.0435634
LEF1(+)	0.324532	0.382218	0.101133	0.0574377
LHX6(+)	0.429431	0.271362	0.0870141	0.0587459
LHX9(+)	0.272046	0.17991	0.0822915	0.0266847
MAF(+)	0.38021	0.358561	0.168702	0.056416
MAFA(+)	0.273782	0.31692	0.11666	0.0727326
MAFB(+)	0.391135	0.373826	0.132614	0.0626198
MAFF(+)	0.428444	0.33062	0.145909	0.0577844
MAFG(+)	0.407002	0.332367	0.164202	0.0570093
MAFK(+)	0.407574	0.348434	0.129301	0.0724458
MAX(+)	0.39813	0.357321	0.138041	0.0681066
MAZ(+)	0.388185	0.362272	0.149099	0.0764892
MEF2C(+)	0.422289	0.339845	0.129937	0.0749557
MEF2D(+)	0.414899	0.353736	0.138803	0.0602519
MGA(+)	0.392177	0.352164	0.106872	0.05903
MIOS(+)	0.357415	0.38026	0.122978	0.0664813
MITF(+)	0.426561	0.357232	0.117785	0.0550628
MKX(+)	0.354871	0.278906	0.0694044	0.0358888
MNT(+)	0.333931	0.24484	0.1018	0.0464427
MNX1(+)	0.134836	0.110276	0.0535079	0.0436553
MSX1(+)	0.436567	0.28095	0.128234	0.0398166
MSX2(+)	0.243169	0.280881	0.096929	0.0606983
MXD3(+)	0.374498	0.345509	0.129105	0.0841943
MXI1(+)	0.386651	0.349328	0.180414	0.063223
MYB(+)	0.313126	0.420823	0.11679	0.0851866
MYBL2(+)	0.394924	0.344341	0.139793	0.0993567
MYC(+)	0.445638	0.28751	0.113358	0.0478144
MYEF2(+)	0.252136	0.204983	0.0897024	0.0317383
MYF6(+)	0.337655	0.382923	0.157466	0.0611307
MYPOP(+)	0.335891	0.258556	0.124945	0.0508034
MZF1(+)	0.384801	0.356259	0.145411	0.0658841
NANOG(+)	0.405255	0.281606	0.0680523	0.0394582
NELFE(+)	0.390594	0.360306	0.15598	0.0717855
NFATC1(+)	0.379967	0.368597	0.128189	0.0707046
NFATC2(+)	0.395716	0.350622	0.125294	0.0558625
NFATC4(+)	0.21294	0.220277	0.108264	0.0383658
NFE2L1(+)	0.247181	0.345177	0.104582	0.0654415
NFE2L2(+)	0.307253	0.242936	0.107254	0.0402788
NFE2L3(+)	0.352423	0.364112	0.11106	0.0612483
NFIB(+)	0.516554	0.24858	0.0526007	0.0370175
NFIC(+)	0.445614	0.294134	0.115392	0.0469192
NFIL3(+)	0.429647	0.329903	0.148741	0.0540323
NFIX(+)	0.418587	0.328808	0.0896653	0.0540098
NFKB1(+)	0.410682	0.359402	0.136545	0.0601078
NFKB2(+)	0.418188	0.364674	0.122213	0.0592772
NFYA(+)	0.413858	0.346786	0.130434	0.0617518
NFYB(+)	0.415008	0.364024	0.119904	0.0560463
NHLH1(+)	0.149578	0.122992	0.0494777	0.0295716
NKX2-5(+)	0.293651	0.312972	0.0909471	0.0500157
NKX6-2(+)	0.185604	0.132393	0.121413	0.0321948
NR0B1(+)	0.25681	0.16433	0.0785049	0.0302506
NR1D1(+)	0.34158	0.294478	0.136872	0.043607
NR1H2(+)	0.352162	0.356161	0.188124	0.063432
NR1H4(+)	0.430672	0.324436	0.121812	0.061804
NR1I2(+)	0.282783	0.181073	0.0850656	0.0318168
NR1I3(+)	0.324557	0.215923	0.117547	0.0441975
NR2C1(+)	0.303561	0.293078	0.0762916	0.0492172
NR2C2(+)	0.379772	0.367438	0.152876	0.0603352
NR2F2(+)	0.441474	0.316588	0.102572	0.060468
NR5A1(+)	0.379712	0.205934	0.0688433	0.0486672
NR5A2(+)	0.306199	0.207252	0.113178	0.0393967
ONECUT2(+)	0.186078	0.105568	0.119013	0.00994839
ONECUT3(+)	0.439821	0.276507	0.116383	0.0457849
OTX1(+)	0.407675	0.243311	0.0872643	0.0340367
PATZ1(+)	0.390391	0.346812	0.118821	0.0583116
PAX6(+)	0.309344	0.302036	0.150841	0.0577914
PAX8(+)	0.134108	0.0884098	0.0994739	0.0235181
PBX3(+)	0.401283	0.375503	0.120999	0.0602937
PDX1(+)	0.196646	0.176055	0.0996057	0.032515
PHF8(+)	0.413928	0.308067	0.131131	0.0501792
PITX3(+)	0.367974	0.366524	0.104276	0.0645867
PML(+)	0.371851	0.391883	0.132984	0.0762193
POLE4(+)	0.388629	0.35439	0.160713	0.0709405
POLR2A(+)	0.430197	0.342595	0.137142	0.0574237
POLR3A(+)	0.150835	0.15489	0.0666935	0.0261475
POU2F1(+)	0.304622	0.25812	0.105173	0.0494334
POU2F2(+)	0.385123	0.352237	0.171409	0.0579449
POU2F3(+)	0.0979628	0.082009	0.0844067	0.0149839
POU3F1(+)	0.311443	0.311611	0.13134	0.0480534
POU3F2(+)	0.278736	0.263257	0.176504	0.0346678
POU5F1B(+)	0.144675	0.146405	0.145747	0.0447003
PPARD(+)	0.244108	0.239375	0.180867	0.0468454
PRDM1(+)	0.373913	0.394844	0.127496	0.0667042
PRDM16(+)	0.333891	0.235363	0.1117	0.0423901
PRRX2(+)	0.358056	0.3995	0.141089	0.0684492
PTF1A(+)	0.127522	0.123811	0.0888819	0.0194893
PURA(+)	0.363991	0.318446	0.0739828	0.0468739
RAD21(+)	0.41575	0.352408	0.130447	0.0737887
RARA(+)	0.428104	0.351806	0.1077	0.0603133
RARB(+)	0.371835	0.385484	0.131829	0.0719707
RARG(+)	0.404609	0.378729	0.105634	0.0590983
RB1(+)	0.403015	0.353984	0.139611	0.0678456
RBBP5(+)	0.415769	0.359243	0.121097	0.0601996
RCOR1(+)	0.429896	0.340269	0.130458	0.0621388
REL(+)	0.434705	0.336741	0.128868	0.0559962
RELA(+)	0.39885	0.349989	0.162803	0.0623491
RELB(+)	0.395082	0.347046	0.169763	0.063388
REST(+)	0.395372	0.363276	0.138267	0.0705298
RFX2(+)	0.366335	0.337588	0.136559	0.0631002
RFX3(+)	0.386581	0.316039	0.168924	0.0543032
RFX5(+)	0.353082	0.306412	0.0998564	0.0549912
RFXANK(+)	0.366999	0.360961	0.147816	0.0788895
RORA(+)	0.373737	0.346685	0.178976	0.0580594
RREB1(+)	0.383045	0.38602	0.118907	0.0631008
RXRA(+)	0.447127	0.29039	0.103079	0.0449108
SALL4(+)	0.324275	0.424024	0.09637	0.0623484
SAP30(+)	0.375324	0.355502	0.18245	0.0689256
SETBP1(+)	0.433109	0.348965	0.106955	0.0531658
SF1(+)	0.405341	0.357565	0.121743	0.0649344
SHOX2(+)	0.302088	0.350746	0.1451	0.0452647
SIN3A(+)	0.418145	0.345178	0.1381	0.0579465
SIX2(+)	0.422875	0.357106	0.120972	0.0598781
SIX5(+)	0.38968	0.339512	0.126418	0.0581598
SMAD5(+)	0.364712	0.321563	0.119051	0.0596128
SMARCA4(+)	0.401277	0.371229	0.1314	0.0688733
SMARCB1(+)	0.305703	0.208766	0.0892238	0.0452463
SMARCC2(+)	0.350362	0.233109	0.095277	0.0419203
SNAI3(+)	0.197365	0.208785	0.0685789	0.036955
SOX11(+)	0.199624	0.452193	0.128646	0.0757093
SOX14(+)	0.243465	0.25133	0.136716	0.0417518
SOX17(+)	0.372151	0.244564	0.134675	0.0414608
SOX2(+)	0.375536	0.282538	0.111728	0.0567579
SOX4(+)	0.386195	0.375816	0.106463	0.0588107
SOX6(+)	0.428475	0.346306	0.125665	0.0604217
SOX7(+)	0.426548	0.259184	0.113494	0.0475086
SOX9(+)	0.322672	0.199089	0.0929154	0.04263
SP1(+)	0.41478	0.359046	0.125775	0.055938
SP2(+)	0.219556	0.177952	0.0634638	0.0378685
SP3(+)	0.402298	0.36354	0.135645	0.0659168
SP4(+)	0.382477	0.342295	0.143325	0.0548636
SP9(+)	0.372379	0.292547	0.122576	0.0688445
SREBF2(+)	0.429646	0.346112	0.121051	0.0638955
SRF(+)	0.389365	0.383315	0.12101	0.0657532
STAT1(+)	0.371979	0.390058	0.135987	0.075916
STAT2(+)	0.376021	0.397368	0.120983	0.0678014
STAT3(+)	0.446723	0.336368	0.119506	0.056246
STAT6(+)	0.385355	0.282808	0.090242	0.0518873
SUPT20H(+)	0.335068	0.294309	0.135536	0.0555697
TAF1(+)	0.408842	0.352057	0.136579	0.0569294
TAF7(+)	0.386866	0.358228	0.151297	0.0727976
TAL1(+)	0.381214	0.197711	0.088521	0.0381981
TBX19(+)	0.323748	0.342427	0.145134	0.0640073
TBX21(+)	0.24846	0.215828	0.121284	0.0524176
TBX3(+)	0.25356	0.20538	0.264718	0.0304147
TCF12(+)	0.288258	0.440465	0.103521	0.082696
TCF21(+)	0.50646	0.205856	0.0673397	0.0345192
TCF3(+)	0.254091	0.19976	0.114331	0.0340306
TCF4(+)	0.345658	0.415036	0.0900974	0.0712412
TCF7L1(+)	0.459774	0.30086	0.110677	0.0450654
TCF7L2(+)	0.460745	0.325883	0.102807	0.0550283
TCFL5(+)	0.211686	0.260503	0.136478	0.0330108
TEAD1(+)	0.321043	0.421752	0.0951019	0.0725416
TEAD2(+)	0.425255	0.353551	0.123899	0.0654311
TEAD3(+)	0.347205	0.403293	0.107838	0.0689172
TEF(+)	0.36735	0.167891	0.0792769	0.0226485
TFDP1(+)	0.415023	0.355963	0.132735	0.0705798
TFEB(+)	0.146869	0.208273	0.10397	0.0572536
TFEC(+)	0.42395	0.324711	0.0886277	0.0551776
TFF3(+)	0.421375	0.335984	0.144339	0.0580821
TGIF1(+)	0.40619	0.342381	0.161336	0.0576736
THAP1(+)	0.407785	0.358502	0.143756	0.0614658
THAP11(+)	0.349419	0.30686	0.17323	0.0567127
THRA(+)	0.408197	0.264227	0.10944	0.0448866
TIMM8A(+)	0.406366	0.308582	0.120623	0.0488252
TRIM28(+)	0.358356	0.340546	0.161814	0.0664991
TRPS1(+)	0.246717	0.318396	0.0693583	0.051556
TWIST2(+)	0.336974	0.355927	0.134001	0.0635441
UBTF(+)	0.398634	0.372568	0.119031	0.0637019
USF1(+)	0.337719	0.253478	0.109489	0.0440891
USF2(+)	0.418384	0.35472	0.132338	0.0561219
VAX1(+)	0.260986	0.371553	0.0838805	0.048963
VEZF1(+)	0.422803	0.358613	0.110591	0.0592436
WRNIP1(+)	0.397186	0.330769	0.180894	0.0495735
WT1(+)	0.405941	0.372116	0.120074	0.0651339
XBP1(+)	0.399865	0.365674	0.140202	0.0697683
XRCC4(+)	0.383408	0.368257	0.154668	0.0757441
YBX1(+)	0.399307	0.364756	0.138912	0.0750458
YY1(+)	0.407773	0.360574	0.138227	0.0640098
ZBTB17(+)	0.192997	0.265632	0.146735	0.0636168
ZBTB7A(+)	0.423625	0.352635	0.127829	0.0592447
ZBTB7B(+)	0.416049	0.344463	0.12894	0.055719
ZEB1(+)	0.396414	0.380436	0.122693	0.0661342
ZFP3(+)	0.403502	0.177006	0.0510006	0.0356558
ZFX(+)	0.306767	0.366069	0.125464	0.0741754
ZHX1(+)	0.346686	0.350555	0.0947742	0.0701853
ZIC1(+)	0.290387	0.268304	0.160096	0.0593177
ZIC2(+)	0.274814	0.230172	0.122623	0.0370265
ZKSCAN8(+)	0.125276	0.23556	0.0729871	0.071776
ZMIZ1(+)	0.416699	0.358373	0.124559	0.0594015
ZNF143(+)	0.403523	0.369546	0.127881	0.0678141
ZNF208(+)	0.0915341	0.0681592	0.0187122	0.0351509
ZNF233(+)	0.186509	0.125906	0.0975709	0.0197188
ZNF274(+)	0.255721	0.187293	0.0799757	0.0584067
ZNF275(+)	0.197835	0.108664	0.0503525	0.0232003
ZNF281(+)	0.170099	0.286424	0.134529	0.0470494
ZNF284(+)	0.0859176	0.0819206	0.0422854	0.0244167
ZNF304(+)	0.173299	0.306342	0.0767315	0.05275
ZNF319(+)	0.349939	0.33443	0.0949873	0.0530347
ZNF33A(+)	0.295341	0.341401	0.104629	0.0609497
ZNF354A(+)	0.25937	0.208919	0.0967116	0.0489528
ZNF358(+)	0.408194	0.366371	0.126851	0.061714
ZNF362(+)	0.418721	0.357398	0.125068	0.0551167
ZNF384(+)	0.406338	0.341368	0.138005	0.0612179
ZNF467(+)	0.374437	0.182733	0.043498	0.0317228
ZNF471(+)	0.437614	0.187975	0.0631504	0.035175
ZNF493(+)	0.281307	0.173902	0.063437	0.0315503
ZNF502(+)	0.33679	0.329388	0.0954401	0.0401134
ZNF516(+)	0.202404	0.0570883	0.0405702	0.0138052
ZNF528(+)	0.225347	0.223211	0.102622	0.0423052
ZNF583(+)	0.272177	0.268801	0.082463	0.0478847
ZNF594(+)	0.269841	0.216202	0.0893815	0.0393977
ZNF600(+)	0.269783	0.267856	0.169376	0.0635773
ZNF605(+)	0.0446266	0.0453575	0.0437881	0.0128898
ZNF613(+)	0.229094	0.164185	0.0434625	0.0374693
ZNF780B(+)	0.194974	0.186687	0.0744622	0.0360825
ZNF786(+)	0.0544078	0.0230392	0.0162599	0.00925043
ZNF808(+)	0.158516	0.19082	0.0888581	0.0275693
ZNF836(+)	0.270339	0.223597	0.0928096	0.044729
ZNF84(+)	0.183363	0.222661	0.114466	0.0346094
ZNF880(+)	0.182886	0.162142	0.0655306	0.013844
ZNF91(+)	0.297744	0.339326	0.11745	0.0648354
ZNF93(+)	0.228391	0.339964	0.0743059	0.0881175
ZXDC(+)	0.272472	0.228936	0.102506	0.0455493
