# Supplementary material for: Pan-cancer spatially resolved single-cell analysis reveals the crosstalk between cancer-associated fibroblasts and tumor microenvironment
Source: Mol Cancer. 2023 Oct 13;22:170. doi: 10.1186/s12943-023-01876-x (PMC10571470; doi:10.1186/s12943-023-01876-x)
Supplement: Supplementary file 8 — Additional file 8: Table S8. Metabolic pathway enrichment analysis results of meCAFs using SCPA R Package. [file 12943_2023_1876_MOESM8_ESM.xlsx]

## Sheet: Table S6
Table S8. Metabolic pathway enrichment analysis results of meCAFs using SCPA R Package
Pathway	Pval	adjPval	qval	FC	color
REACTOME_METABOLISM_OF_CARBOHYDRATES	5.47494e-42	8.37666e-40	6.25115	-3.63846	#84b0f0
HALLMARK_GLYCOLYSIS	7.14266e-40	1.09283e-37	6.07959	-62.993	mediumseagreen
KEGG_OXIDATIVE_PHOSPHORYLATION	7.76709e-39	1.18837e-36	5.99375	373.16	#6dbf88
REACTOME_METABOLISM_OF_AMINO_ACIDS_AND_DERIVATIVES	7.82759e-35	1.19762e-32	5.64993	-61.0337	mediumseagreen
HALLMARK_FATTY_ACID_METABOLISM	7.22647e-34	1.10565e-31	5.56385	-6.03754	mediumseagreen
HALLMARK_HEME_METABOLISM	6.45672e-33	9.87878e-31	5.47771	0.877424	#84b0f0
REACTOME_RESPIRATORY_ELECTRON_TRANSPORT	5.58326e-32	8.54238e-30	5.39151	307.021	#6dbf88
HALLMARK_OXIDATIVE_PHOSPHORYLATION	4.67258e-31	7.14905e-29	5.30526	7.6101	#6dbf88
REACTOME_METABOLISM_OF_VITAMINS_AND_COFACTORS	4.67258e-31	7.14905e-29	5.30526	12.8077	#6dbf88
REACTOME_PEPTIDE_HORMONE_METABOLISM	4.67258e-31	7.14905e-29	5.30526	-5.88631	mediumseagreen
REACTOME_COLLAGEN_BIOSYNTHESIS_AND_MODIFYING_ENZYMES	3.78462e-30	5.79047e-28	5.21894	325.604	#6dbf88
REACTOME_METABOLISM_OF_FAT_SOLUBLE_VITAMINS	2.96679e-29	4.53919e-27	5.13255	8.12903	#6dbf88
REACTOME_METABOLISM_OF_WATER_SOLUBLE_VITAMINS_AND_COFACTORS	2.96679e-29	4.53919e-27	5.13255	0.866559	#84b0f0
REACTOME_BIOLOGICAL_OXIDATIONS	1.17466e-26	1.79723e-24	4.87292	18.3468	#6dbf88
REACTOME_REGULATION_OF_LIPID_METABOLISM_BY_PPARALPHA	1.17466e-26	1.79723e-24	4.87292	-6.90331	mediumseagreen
REACTOME_GLYCOLYSIS	3.46626e-24	5.30338e-22	4.61253	-68.3859	mediumseagreen
REACTOME_DISEASES_OF_METABOLISM	2.16185e-23	3.30763e-21	4.52554	75.9336	#6dbf88
REACTOME_GLYCOSAMINOGLYCAN_METABOLISM	2.16185e-23	3.30763e-21	4.52554	66.154	#6dbf88
REACTOME_TP53_REGULATES_METABOLIC_GENES	2.16185e-23	3.30763e-21	4.52554	148.58	#6dbf88
REACTOME_INTEGRATION_OF_ENERGY_METABOLISM	1.30503e-22	1.99669e-20	4.43843	2.81453	#84b0f0
KEGG_GLYCOLYSIS_GLUCONEOGENESIS	4.31242e-21	6.59801e-19	4.26387	-74.5004	mediumseagreen
REACTOME_GLUCOSE_METABOLISM	4.31242e-21	6.59801e-19	4.26387	-67.4854	mediumseagreen
HALLMARK_BILE_ACID_METABOLISM	2.36069e-20	3.61186e-18	4.17639	11.8523	#6dbf88
KEGG_PURINE_METABOLISM	6.41561e-19	9.81589e-17	4.00101	3.56417	#84b0f0
REACTOME_METABOLISM_OF_STEROIDS	6.41561e-19	9.81589e-17	4.00101	6.41139	#6dbf88
REACTOME_CHONDROITIN_SULFATE_DERMATAN_SULFATE_METABOLISM	3.18516e-18	4.8733e-16	3.91308	33.1488	#6dbf88
REACTOME_HEPARAN_SULFATE_HEPARIN_HS_GAG_METABOLISM	1.53072e-17	2.342e-15	3.82497	33.1237	#6dbf88
REACTOME_METABOLISM_OF_NUCLEOTIDES	1.53072e-17	2.342e-15	3.82497	2.08736	#84b0f0
KEGG_PYRUVATE_METABOLISM	7.12098e-17	1.08951e-14	3.73668	-7.67259	mediumseagreen
REACTOME_PHOSPHOLIPID_METABOLISM	7.12098e-17	1.08951e-14	3.73668	7.46668	#6dbf88
REACTOME_DISEASES_ASSOCIATED_WITH_GLYCOSAMINOGLYCAN_METABOLISM	3.20678e-16	4.90638e-14	3.64818	65.4401	#6dbf88
REACTOME_GLUCONEOGENESIS	1.39796e-15	2.13888e-13	3.55947	-66.3214	mediumseagreen
REACTOME_PYRUVATE_METABOLISM	1.39796e-15	2.13888e-13	3.55947	-12.1	mediumseagreen
KEGG_FRUCTOSE_AND_MANNOSE_METABOLISM	5.89958e-15	9.02636e-13	3.47052	-15.9731	mediumseagreen
KEGG_METABOLISM_OF_XENOBIOTICS_BY_CYTOCHROME_P450	5.89958e-15	9.02636e-13	3.47052	4.74441	#84b0f0
REACTOME_CHONDROITIN_SULFATE_BIOSYNTHESIS	5.89958e-15	9.02636e-13	3.47052	29.1096	#6dbf88
KEGG_PENTOSE_PHOSPHATE_PATHWAY	2.41024e-14	3.68767e-12	3.38131	-9.17793	mediumseagreen
REACTOME_KERATAN_SULFATE_KERATIN_METABOLISM	9.53283e-14	1.45852e-11	3.29182	33.8221	#6dbf88
REACTOME_PYRUVATE_METABOLISM_AND_CITRIC_ACID_TCA_CYCLE	9.53283e-14	1.45852e-11	3.29182	-10.9582	mediumseagreen
KEGG_DRUG_METABOLISM_CYTOCHROME_P450	1.35317e-12	2.07035e-10	3.11191	4.17266	#84b0f0
REACTOME_REGULATION_OF_CHOLESTEROL_BIOSYNTHESIS_BY_SREBP_SREBF	4.85673e-12	7.43079e-10	3.02142	2.24451	#84b0f0
KEGG_ARGININE_AND_PROLINE_METABOLISM	1.68773e-11	2.58223e-09	2.93053	-2.00515	#84b0f0
KEGG_GLUTATHIONE_METABOLISM	1.68773e-11	2.58223e-09	2.93053	4.40258	#84b0f0
KEGG_PYRIMIDINE_METABOLISM	1.68773e-11	2.58223e-09	2.93053	3.75403	#84b0f0
KEGG_PROPANOATE_METABOLISM	1.85003e-10	2.83055e-08	2.74739	-5.94183	mediumseagreen
REACTOME_GLYCEROPHOSPHOLIPID_BIOSYNTHESIS	1.85003e-10	2.83055e-08	2.74739	4.00934	#84b0f0
KEGG_CYSTEINE_AND_METHIONINE_METABOLISM	1.7828e-09	2.72769e-07	2.56207	-6.59973	mediumseagreen
REACTOME_METABOLISM_OF_POLYAMINES	1.7828e-09	2.72769e-07	2.56207	1.68114	#84b0f0
REACTOME_KERATAN_SULFATE_BIOSYNTHESIS	5.27382e-09	8.06895e-07	2.46844	33.4651	#6dbf88
KEGG_AMINO_SUGAR_AND_NUCLEOTIDE_SUGAR_METABOLISM	1.51082e-08	2.31156e-06	2.37405	-0.0162034	#84b0f0
REACTOME_SPHINGOLIPID_METABOLISM	4.19169e-08	6.41328e-06	2.2788	3.82415	#84b0f0
KEGG_DRUG_METABOLISM_OTHER_ENZYMES	1.12635e-07	1.72332e-05	2.18258	0.52978	#84b0f0
REACTOME_SPHINGOLIPID_DE_NOVO_BIOSYNTHESIS	1.12635e-07	1.72332e-05	2.18258	0.636797	#84b0f0
KEGG_GLYCEROLIPID_METABOLISM	2.93153e-07	4.48523e-05	2.08524	3.889	#84b0f0
KEGG_GLYCEROPHOSPHOLIPID_METABOLISM	2.93153e-07	4.48523e-05	2.08524	3.79795	#84b0f0
KEGG_NITROGEN_METABOLISM	7.39053e-07	0.000113075	1.98661	-4.56592	#84b0f0
KEGG_PORPHYRIN_AND_CHLOROPHYLL_METABOLISM	7.39053e-07	0.000113075	1.98661	-87.5854	mediumseagreen
REACTOME_FATTY_ACID_METABOLISM	1.80488e-06	0.000276147	1.88649	19.8484	#6dbf88
REACTOME_GLYCOGEN_SYNTHESIS	1.80488e-06	0.000276147	1.88649	-1.66097	#84b0f0
REACTOME_SYNTHESIS_OF_ACTIVE_UBIQUITIN_ROLES_OF_E1_AND_E2_ENZYMES	1.80488e-06	0.000276147	1.88649	-1.23076	#84b0f0
REACTOME_DISEASES_OF_CARBOHYDRATE_METABOLISM	4.27017e-06	0.000653336	1.78462	-1.0561	#84b0f0
REACTOME_HS_GAG_BIOSYNTHESIS	4.27017e-06	0.000653336	1.78462	3.21425	#84b0f0
REACTOME_PI_METABOLISM	4.27017e-06	0.000653336	1.78462	3.40356	#84b0f0
REACTOME_SYNTHESIS_OF_PIPS_AT_THE_PLASMA_MEMBRANE	4.27017e-06	0.000653336	1.78462	2.70051	#84b0f0
KEGG_SPHINGOLIPID_METABOLISM	9.78813e-06	0.00149758	1.68066	2.09329	#84b0f0
KEGG_TYROSINE_METABOLISM	9.78813e-06	0.00149758	1.68066	-3.26339	#84b0f0
REACTOME_BIOSYNTHESIS_OF_THE_N_GLYCAN_PRECURSOR_DOLICHOL_LIPID_LINKED_OLIGOSACCHARIDE_LLO_AND_TRANSFER_TO_A_NASCENT_PROTEIN	9.78813e-06	0.00149758	1.68066	2.3022	#84b0f0
REACTOME_GLYCOGEN_METABOLISM	9.78813e-06	0.00149758	1.68066	-0.971797	#84b0f0
REACTOME_GLYCOGEN_STORAGE_DISEASES	9.78813e-06	0.00149758	1.68066	-0.885797	#84b0f0
REACTOME_NICOTINATE_METABOLISM	9.78813e-06	0.00149758	1.68066	4.99907	#84b0f0
REACTOME_FOXO_MEDIATED_TRANSCRIPTION_OF_OXIDATIVE_STRESS_METABOLIC_AND_NEURONAL_GENES	2.17396e-05	0.00332616	1.57418	-3.66117	#84b0f0
REACTOME_GLYCOSPHINGOLIPID_METABOLISM	2.17396e-05	0.00332616	1.57418	3.18736	#84b0f0
REACTOME_METABOLISM_OF_ANGIOTENSINOGEN_TO_ANGIOTENSINS	2.17396e-05	0.00332616	1.57418	-0.861559	#84b0f0
REACTOME_NUCLEOBASE_CATABOLISM	2.17396e-05	0.00332616	1.57418	1.16527	#84b0f0
REACTOME_SYNTHESIS_OF_SUBSTRATES_IN_N_GLYCAN_BIOSYTHESIS	4.67889e-05	0.0071587	1.46464	1.87588	#84b0f0
KEGG_ARACHIDONIC_ACID_METABOLISM	9.75933e-05	0.0149318	1.35125	15.7834	NA
KEGG_FATTY_ACID_METABOLISM	9.75933e-05	0.0149318	1.35125	3.83458	black
KEGG_STARCH_AND_SUCROSE_METABOLISM	0.000197303	0.0301874	1.23295	-1.42369	black
KEGG_ETHER_LIPID_METABOLISM	0.000386671	0.0591606	1.10814	2.98042	black
REACTOME_ARACHIDONIC_ACID_METABOLISM	0.000386671	0.0591606	1.10814	13.8133	NA
KEGG_INOSITOL_PHOSPHATE_METABOLISM	0.00135362	0.207104	0.82693	-3.56383	black
REACTOME_SYNTHESIS_SECRETION_AND_DEACYLATION_OF_GHRELIN	0.00135362	0.207104	0.82693	2.78337	black
REACTOME_SYNTHESIS_SECRETION_AND_INACTIVATION_OF_GLUCAGON_LIKE_PEPTIDE_1_GLP_1	0.00135362	0.207104	0.82693	1.13558	black
KEGG_NICOTINATE_AND_NICOTINAMIDE_METABOLISM	0.00241875	0.370068	0.657053	3.72442	black
REACTOME_GLUCAGON_SIGNALING_IN_METABOLIC_REGULATION	0.00241875	0.370068	0.657053	2.84063	black
KEGG_BETA_ALANINE_METABOLISM	0.00419252	0.641455	0.439128	1.26959	black
KEGG_ALANINE_ASPARTATE_AND_GLUTAMATE_METABOLISM	0.791708	1	0	0.307085	black
KEGG_ALPHA_LINOLENIC_ACID_METABOLISM	1	1	0	1.32739	black
KEGG_ASCORBATE_AND_ALDARATE_METABOLISM	1	1	0	0.767339	black
KEGG_BIOSYNTHESIS_OF_UNSATURATED_FATTY_ACIDS	0.988224	1	0	1.01212	black
KEGG_BUTANOATE_METABOLISM	0.158015	1	0	2.31769	black
KEGG_GALACTOSE_METABOLISM	0.0609132	1	0	-0.223627	black
KEGG_GLYCINE_SERINE_AND_THREONINE_METABOLISM	1	1	0	0.281441	black
KEGG_GLYCOSAMINOGLYCAN_BIOSYNTHESIS_CHONDROITIN_SULFATE	0.735934	1	0	1.05183	black
KEGG_GLYCOSAMINOGLYCAN_BIOSYNTHESIS_HEPARAN_SULFATE	0.999601	1	0	1.02278	black
KEGG_GLYCOSAMINOGLYCAN_BIOSYNTHESIS_KERATAN_SULFATE	1	1	0	0.719508	black
KEGG_GLYCOSAMINOGLYCAN_DEGRADATION	0.0115084	1	0	1.07269	black
KEGG_GLYCOSPHINGOLIPID_BIOSYNTHESIS_GANGLIO_SERIES	1	1	0	0.29039	black
KEGG_GLYCOSPHINGOLIPID_BIOSYNTHESIS_LACTO_AND_NEOLACTO_SERIES	0.999998	1	0	0.803593	black
KEGG_GLYCOSYLPHOSPHATIDYLINOSITOL_GPI_ANCHOR_BIOSYNTHESIS	0.673414	1	0	1.61193	black
KEGG_GLYOXYLATE_AND_DICARBOXYLATE_METABOLISM	0.999796	1	0	0.467593	black
KEGG_HISTIDINE_METABOLISM	0.938021	1	0	1.48573	black
KEGG_LINOLEIC_ACID_METABOLISM	1	1	0	1.11749	black
KEGG_PENTOSE_AND_GLUCURONATE_INTERCONVERSIONS	0.988224	1	0	-1.20488	black
KEGG_PHENYLALANINE_METABOLISM	0.323424	1	0	-4.48724	black
KEGG_RETINOL_METABOLISM	0.261201	1	0	2.76931	black
KEGG_RIBOFLAVIN_METABOLISM	0.999998	1	0	-0.249153	black
KEGG_SELENOAMINO_ACID_METABOLISM	0.118177	1	0	2.4668	black
KEGG_TRYPTOPHAN_METABOLISM	0.0280566	1	0	4.1999	black
REACTOME_BILE_ACID_AND_BILE_SALT_METABOLISM	0.205781	1	0	3.21441	black
REACTOME_BLOOD_GROUP_SYSTEMS_BIOSYNTHESIS	1	1	0	0.275576	black
REACTOME_BRANCHED_CHAIN_AMINO_ACID_CATABOLISM	0.0860242	1	0	0.214814	black
REACTOME_CHOLESTEROL_BIOSYNTHESIS	0.971373	1	0	0.356983	black
REACTOME_CITRIC_ACID_CYCLE_TCA_CYCLE	0.839855	1	0	1.05436	black
REACTOME_COBALAMIN_CBL_VITAMIN_B12_TRANSPORT_AND_METABOLISM	1	1	0	0.555271	black
REACTOME_DEFECTS_IN_VITAMIN_AND_COFACTOR_METABOLISM	0.999996	1	0	0.780153	black
REACTOME_DISEASES_ASSOCIATED_WITH_GLYCOSYLATION_PRECURSOR_BIOSYNTHESIS	0.880076	1	0	0.890915	black
REACTOME_FATTY_ACYL_COA_BIOSYNTHESIS	0.0860242	1	0	1.78544	black
REACTOME_GLYCOGEN_BREAKDOWN_GLYCOGENOLYSIS	0.938021	1	0	0.898678	black
REACTOME_GLYOXYLATE_METABOLISM_AND_GLYCINE_DEGRADATION	0.957272	1	0	0.600271	black
REACTOME_HYALURONAN_METABOLISM	0.0419356	1	0	-1.96492	black
REACTOME_INOSITOL_PHOSPHATE_METABOLISM	0.0860242	1	0	1.56198	black
REACTOME_METABOLIC_DISORDERS_OF_BIOLOGICAL_OXIDATION_ENZYMES	0.391027	1	0	1.89325	black
REACTOME_METABOLISM_OF_AMINE_DERIVED_HORMONES	1	1	0	1.42834	black
REACTOME_METABOLISM_OF_COFACTORS	0.880076	1	0	3.8118	black
REACTOME_METABOLISM_OF_FOLATE_AND_PTERINES	1	1	0	-0.109237	black
REACTOME_METABOLISM_OF_NITRIC_OXIDE_ENOS_ACTIVATION_AND_REGULATION	0.0419356	1	0	3.65202	black
REACTOME_METABOLISM_OF_PORPHYRINS	0.981368	1	0	0.648458	black
REACTOME_METABOLISM_OF_STEROID_HORMONES	0.261201	1	0	1.66114	black
REACTOME_MITOCHONDRIAL_FATTY_ACID_BETA_OXIDATION	0.205781	1	0	2.35797	black
REACTOME_PENTOSE_PHOSPHATE_PATHWAY	0.998607	1	0	1.16664	black
REACTOME_PEROXISOMAL_LIPID_METABOLISM	0.880076	1	0	1.41093	black
REACTOME_PURINE_CATABOLISM	0.971373	1	0	0.906763	black
REACTOME_RA_BIOSYNTHESIS_PATHWAY	0.957272	1	0	1.73083	black
REACTOME_SIALIC_ACID_METABOLISM	0.880076	1	0	1.17234	black
REACTOME_SULFUR_AMINO_ACID_METABOLISM	0.462101	1	0	1.86524	black
REACTOME_SURFACTANT_METABOLISM	0.981368	1	0	0.836831	black
REACTOME_SYNTHESIS_OF_BILE_ACIDS_AND_BILE_SALTS	0.158015	1	0	3.13846	black
REACTOME_SYNTHESIS_OF_BILE_ACIDS_AND_BILE_SALTS_VIA_27_HYDROXYCHOLESTEROL	0.999998	1	0	1.33305	black
REACTOME_SYNTHESIS_OF_BILE_ACIDS_AND_BILE_SALTS_VIA_7ALPHA_HYDROXYCHOLESTEROL	0.673414	1	0	2.21625	black
REACTOME_SYNTHESIS_OF_GLYCOSYLPHOSPHATIDYLINOSITOL_GPI	1	1	0	0.613746	black
REACTOME_SYNTHESIS_OF_IP3_AND_IP4_IN_THE_CYTOSOL	0.992775	1	0	0.733881	black
REACTOME_SYNTHESIS_OF_LEUKOTRIENES_LT_AND_EOXINS_EX	1	1	0	0.914305	black
REACTOME_SYNTHESIS_OF_PA	0.391027	1	0	1.51466	black
REACTOME_SYNTHESIS_OF_PC	0.205781	1	0	0.402746	black
REACTOME_SYNTHESIS_OF_PIPS_AT_THE_EARLY_ENDOSOME_MEMBRANE	1	1	0	0.336441	black
REACTOME_SYNTHESIS_OF_PIPS_AT_THE_GOLGI_MEMBRANE	1	1	0	0.54361	black
REACTOME_SYNTHESIS_OF_PROSTAGLANDINS_PG_AND_THROMBOXANES_TX	0.323424	1	0	11.967	NA
REACTOME_SYNTHESIS_OF_VERY_LONG_CHAIN_FATTY_ACYL_COAS	0.981368	1	0	1.21408	black
REACTOME_TERMINATION_OF_O_GLYCAN_BIOSYNTHESIS	1	1	0	0.617712	black
REACTOME_TRIGLYCERIDE_CATABOLISM	0.0609132	1	0	0.37261	black
REACTOME_TRIGLYCERIDE_METABOLISM	0.0115084	1	0	0.662576	black
REACTOME_VITAMIN_B5_PANTOTHENATE_METABOLISM	1	1	0	0.25839	black
