# Supplementary material for: Pan-cancer spatially resolved single-cell analysis reveals the crosstalk between cancer-associated fibroblasts and tumor microenvironment
Source: Mol Cancer. 2023 Oct 13;22:170. doi: 10.1186/s12943-023-01876-x (PMC10571470; doi:10.1186/s12943-023-01876-x)
Supplement: Supplementary file 9 — Additional file 9: Table S9. Integrated ranking of LRIs from each CAF subtype to TME using RRA algorithm. [file 12943_2023_1876_MOESM9_ESM.xlsx]

## Sheet: mCAFs_Endothelial
Table S9. Integrated ranking of LRIs from each CAF subtype to TME using RRA algorithm
Name	Score	Freq
COL1A1_ITGB1	2.66945e-30	18
COL1A2_ITGB1	5.38374e-29	18
COL3A1_ITGB1	8.61673e-26	18
LGALS1_ITGB1	2.31762e-24	17
COL6A2_ITGB1	3.28828e-24	18
COL6A1_ITGB1	3.64041e-23	18
LUM_ITGB1	3.88352e-22	18
COL5A2_ITGB1	2.87967e-21	18
COL6A3_ITGB1	1.96333e-20	18
FN1_ITGA6	6.06484e-20	18
FN1_ITGB1	1.22063e-19	17
COL6A1_ITGA6	1.74748e-19	18
COL5A1_ITGB1	2.89044e-19	18
TIMP2_ITGB1	4.22408e-18	18
COL1A1_ITGA5	1.8089e-17	18
THBS2_ITGB1	3.28227e-17	18
MMP2_PECAM1	3.20301e-16	19
FN1_ITGA5	4.26007e-16	18
FBN1_ITGB1	5.17288e-16	17
VCAN_ITGB1	7.15584e-16	18
COL18A1_KDR	1.38556e-14	19
THBS1_ITGA6	2.83677e-14	18
THBS2_ITGA6	5.23323e-14	18
CALM1_INSR	1.21233e-12	14
LGALS3BP_ITGB1	1.21589e-12	16
FBN1_ITGA5	1.39902e-12	18
COL18A1_ITGA5	2.28986e-12	18
FBLN1_ITGB1	3.39765e-12	17
COL1A1_ITGA1	9.85977e-12	16
TIMP3_KDR	1.67292e-11	19
LAMA4_ITGB1	2.19824e-11	16
COL6A3_ITGA1	2.19824e-11	16
COL18A1_ITGB1	2.55934e-11	16
LAMB1_ITGA6	2.56199e-11	18
COL5A2_ITGA1	2.66891e-11	16
COL1A2_ITGA1	3.23244e-11	16
COL4A1_ITGB1	4.70803e-11	17
ARF1_INSR	6.16695e-11	15
THBS1_ITGB1	8.13664e-11	16
COL6A1_ITGA1	9.72244e-11	16
COL6A2_ITGA1	9.72244e-11	16
MDK_ITGA6	2.22213e-10	17
HSPG2_ITGB1	8.27547e-10	16
LAMA4_ITGA6	9.64099e-10	16
COL16A1_ITGB1	1.12145e-09	16
LAMB1_ITGB1	1.54976e-09	16
HLA-C_NOTCH4	1.75801e-09	17
GNAI2_S1PR1	2.18514e-09	17
COL1A1_ITGAV	5.38448e-09	16
COL5A1_ITGA1	5.77174e-09	16
NID1_ITGB1	6.16104e-09	16
COL1A2_ITGAV	1.18699e-08	16
APP_RPSA	1.83118e-08	12
CALM2_INSR	3.91374e-08	15
FBN1_ITGAV	6.38532e-08	17
ADM_RAMP2	7.04896e-08	17
LAMC1_ITGB1	8.28968e-08	16
LAMC1_ITGA6	9.06103e-08	16
FN1_ITGAV	1.6586e-07	15
VCAM1_ITGB1	1.70379e-07	17
LAMB2_ITGB1	2.49098e-07	15
COL8A1_ITGA1	3.94588e-07	16
THBS2_NOTCH4	4.6448e-07	18
COL4A1_ITGA1	6.54566e-07	16
VCAM1_MSN	7.21132e-07	16
PDGFC_FLT1	1.05544e-06	16
CALM1_AQP1	1.26911e-06	12
ADM_CALCRL	1.41603e-06	17
PLAU_ITGB1	1.59251e-06	15
CALM2_AQP1	2.60589e-06	13
COL11A1_ITGB1	2.89221e-06	15
JAM3_ITGB1	3.40392e-06	16
CALM3_INSR	4.17597e-06	12
TNC_PTPRB	4.40047e-06	17
ADAM12_ITGB1	5.26494e-06	16
PTN_PTPRB	5.94154e-06	17
MDK_ITGB1	8.61851e-06	13
VEGFA_FLT1	1.3673e-05	15
BMP1_BMPR2	1.42092e-05	16
PLAU_ITGA5	1.48962e-05	15
LAMA4_ITGAV	1.87082e-05	16
EFEMP2_AQP1	2.37509e-05	13
LAMB1_ITGA1	2.46102e-05	15
TNC_ITGA5	2.52954e-05	17
TGFB1_TGFBR2	2.89651e-05	15
MMP2_FGFR1	3.39757e-05	16
TNC_ITGB1	7.23992e-05	15
COL4A1_ITGAV	0.000123232	15
VEGFA_KDR	0.000142139	15
B2M_HLA-F	0.0001827	11
CXCL12_ITGB1	0.000283332	15
MFGE8_ITGAV	0.000377629	14
PDGFC_KDR	0.000499513	14
VEGFB_FLT1	0.000584941	13
BMP4_BMPR2	0.000613773	14
EDIL3_ITGAV	0.000913183	15
TGFB3_TGFBR2	0.00106474	15
ADM_RAMP3	0.00128466	14
HSPG2_FGFR1	0.00151308	15
LAMC1_ITGA1	0.00153383	13
COL7A1_ITGB1	0.00153383	14
CALM3_AQP1	0.00245138	12
LAMB1_ITGAV	0.00246427	13
CTHRC1_FZD6	0.00264711	12
LAMB2_RPSA	0.00264711	11
TGFB3_ITGB1	0.00348545	14
GREM1_KDR	0.00368902	14
FN1_ITGA9	0.00398807	13
DCN_MET	0.00894477	13
PLAU_ITGAV	0.0123687	14
COL1A1_FLT4	0.0220045	11
TGFB1_ITGB1	0.0231146	12
COMP_ITGB1	0.0243709	15
COL1A2_FLT4	0.0265795	11
FN1_FLT4	0.0291382	11
VEGFA_NRP1	0.0291841	10
LAMA2_ITGA6	0.0300033	14
VEGFA_ITGB1	0.0379451	10
AGRN_ITGB1	0.0379692	11
COL3A1_ITGA2	0.0409499	9
SPP1_ITGB1	0.0487049	9
CALR_ITGAV	0.048767	9
LAMA2_RPSA	0.0503438	13
LAMC1_ITGAV	0.051177	12
GNAI2_F2R	0.0574152	9
CALR_HLA-F	0.0579055	8
MFAP2_NOTCH1	0.0582888	14
WNT2_FZD4	0.0588358	14
ADAM17_ITGA5	0.0737698	12
ANGPT1_ITGA5	0.0737698	13
LAMA2_ITGB1	0.0770175	14
TNC_ITGAV	0.0810481	13
ADAM17_NOTCH1	0.0918031	12
F13A1_ITGB1	0.117581	9
SPP1_ITGA5	0.123855	10
COL1A1_ITGA2	0.125566	9
COL6A1_ITGA2	0.13396	9
TIMP3_MET	0.150178	12
VEGFB_NRP1	0.163267	8
COL1A2_ITGA2	0.170106	9
COL6A3_ITGA2	0.193701	9
ADAM10_NOTCH1	0.197121	10
SERPINE1_ITGAV	0.200282	13
ADAM9_ITGB1	0.225752	10
FN1_ITGA2	0.231901	9
NID1_ITGAV	0.24338	11
MFAP5_NOTCH1	0.258231	13
ANGPT1_ITGB1	0.273435	12
COL6A2_ITGA2	0.281819	9
IGF2_INSR	0.296462	8
CALM1_PTPRA	0.324337	8
ANXA1_DYSF	0.357385	10
APP_LRP6	0.393452	9
FGF7_NRP1	0.404796	11
WNT5A_FZD4	0.409491	11
TGM2_ITGB1	0.409491	9
IGFBP4_LRP6	0.443065	9
ADAM9_ITGA6	0.485437	10
ADAM17_ITGB1	0.613166	9
HRAS_INSR	0.643228	10
LAMA2_ITGA1	0.690232	11
APP_NCSTN	0.825497	8
LAMB1_ITGB4	0.828321	10
FGF7_FGFR1	0.854548	13
IGF1_INSR	1	9
LAMA1_RPSA	1	6
HGF_ITGB1	1	12
LAMC2_ITGB1	1	3
CALM2_MYLK	1	7
LAMA3_ITGB1	1	2
COL9A2_ITGB1	1	3
COL2A1_ITGB1	1	3
LAMA1_ITGB1	1	6
CALM3_MYLK	1	7
CALM1_MYLK	1	7
LGALS9_SLC1A5	1	2
C3_CD46	1	6
CLCF1_IL6ST	1	2
BMP5_BMPR2	1	5
FN1_ITGA3	1	10
CDH1_PTPRM	1	1
PGF_FLT1	1	14
FGF1_FGFR1	1	7
CD14_ITGB1	1	5
PLAU_ITGA3	1	8
LAMA2_ITGA3	1	9
NID1_ITGA3	1	8
THBS1_ITGA3	1	10
CALR_ITGA3	1	7
TIMP2_ITGA3	1	10
LAMA2_ITGB4	1	10
GNAI2_IGF1R	1	8
IGF1_IGF1R	1	4
LAMC2_ITGA6	1	4
LRIG1_MET	1	8
LAMA1_ITGA6	1	9
CXCL12_CXCR4	1	9
CLCF1_LIFR	1	3
HGF_MET	1	10
ANGPTL1_TEK	1	10
ADAM10_MET	1	7
CDH1_IGF1R	1	1
LAMA3_ITGA3	1	1
LAMA4_ITGA3	1	10
LAMA1_ITGA3	1	3
LAMC1_ITGA3	1	8
COL18A1_ITGA3	1	10
LAMC2_ITGA3	1	2
LAMA1_ITGA1	1	7
COL2A1_ITGA1	1	2
SEMA5A_MET	1	8
FARP2_PLXNA2	1	7
FGF2_FGFR1	1	7
LAMA3_ITGB4	1	2
LAMB2_ITGB4	1	9
LAMC1_ITGB4	1	8
LAMA1_ITGB4	1	5
LAMC2_ITGB4	1	2
ADAM9_ITGAV	1	10
NCAM1_FGFR1	1	7
LAMB2_ITGA3	1	9
LAMB1_ITGA3	1	9
VEGFC_KDR	1	12
VEGFC_FLT1	1	13
VEGFC_ITGB1	1	10
HSP90B1_TLR4	1	6
PSEN1_NOTCH4	1	11
PTHLH_RAMP2	1	11
PSEN1_NOTCH1	1	11
MMP9_IFNAR1	1	6
SORBS1_INSR	1	9
DLL1_NOTCH4	1	10
BGN_TLR4	1	6
HMGB1_TLR4	1	5
HSPA1A_TLR4	1	5
RGMA_BMPR2	1	13
DLL1_NOTCH1	1	9
SLIT2_ROBO1	1	10
PDGFC_PDGFRB	1	2
MFGE8_PDGFRB	1	4
SEMA3A_PLXNA2	1	8
ARPC5_ADRB2	1	3
ADAM17_MET	1	8
PDGFD_PDGFRB	1	2
ACTR2_ADRB2	1	5
PDAP1_PDGFRB	1	2
IGF2_IGF1R	1	4
HSPA8_ADRB2	1	3
BMP2_BMPR2	1	9
AFDN_F11R	1	4
SORBS1_ITGA1	1	9
PTHLH_ADRB2	1	3
EFNB2_PECAM1	1	8
FST_BMPR2	1	13
WNT5A_ADRB2	1	3
WNT2B_FZD4	1	8
POMC_RAMP3	1	8
POMC_RAMP2	1	11
SCT_RAMP3	1	7
RGMB_BMPR2	1	9
COL4A5_ITGB1	1	6
ICAM4_ITGB1	1	2
ADAM12_ITGA9	1	10
ADAM15_ITGA5	1	8
COL11A1_ITGA2	1	8
HSPG2_ITGA2	1	8
EFNB1_EPHB1	1	2
MMP2_SDC2	1	3
DLL4_NOTCH4	1	2
JAG2_NOTCH4	1	4
PTHLH_RAMP3	1	7
PDGFC_FLT4	1	10
VEGFC_FLT4	1	5
THBS2_NOTCH3	1	3
CALM3_CACNA1C	1	4
COL4A5_ITGA1	1	6
DLL4_NOTCH1	1	2
SEMA6A_PLXNA2	1	5
COL8A1_ITGA2	1	8
TNC_ITGA2	1	9
SLIT3_ROBO1	1	6
FGF14_FGFR1	1	2
TNC_ITGA9	1	11
VEGFC_ITGA9	1	7
F13A1_ITGA9	1	4
JAG2_NOTCH1	1	4
JAG1_NOTCH4	1	11
JAG1_CD46	1	6
TGFB1_ITGAV	1	8
SCT_RAMP2	1	8
PIGF_FLT1	1	8
JAG1_NOTCH1	1	11
IL6_IL6ST	1	5
VTN_ITGB1	1	3
WNT6_FZD4	1	2
LAMB3_ITGB1	1	3
GDF11_BMPR2	1	5
LAMB3_ITGA6	1	3
TGFB2_TGFBR2	1	9
VTN_ITGAV	1	1
APELA_APLNR	1	5
WNT5A_PTPRK	1	8
SEMA6D_KDR	1	9
VTN_ITGA5	1	5
WNT4_NOTCH1	1	6
INHBA_SMAD3	1	6
TGFB1_SMAD3	1	5
SFRP1_FZD6	1	4
EFNB2_EPHB4	1	7
DLK1_NOTCH1	1	3
ANGPT2_TEK	1	10
VEGFA_ITGAV	1	7
LAMB1_ITGA2	1	7
LAMC1_ITGA2	1	7
COL4A1_ITGA2	1	8
CXCL8_KDR	1	9
WNT5A_FZD6	1	6
TNFSF10_TNFRSF10B	1	4
LAMA2_ITGA2	1	8
GDF9_BMPR2	1	2
LAMA5_ITGB1	1	6
LAMA5_ITGA6	1	7
ADAM10_TSPAN14	1	8
APP_PLD1	1	1
TNFSF10_TNFRSF10A	1	1
SEMA4C_PLXNB2	1	4
ADAM15_ITGAV	1	4
VEGFA_ITGA9	1	11
SEMA3B_NRP1	1	9
ANGPT1_TEK	1	12
LAMA5_ITGA2	1	5
WNT2_LRP6	1	8
COL4A2_ITGB5	1	10
HGF_NRP1	1	8
BMP3_BMPR2	1	4
APLN_APLNR	1	3
LAMA5_ITGB4	1	1
SPP1_ITGAV	1	7
WNT5A_LRP6	1	7
PGF_NRP1	1	8
SEMA4A_NRP1	1	4
COL18A1_ITGB5	1	10
EFNB1_EPHB4	1	7
FGF2_NRP1	1	6
SEMA4A_PLXNB2	1	1
EDIL3_ITGB5	1	10
TNFSF13B_CD40	1	6
EFNB1_EPHA4	1	6
SEMA3C_NRP1	1	8
CXCL14_CXCR4	1	8
CALM1_RYR2	1	1
LAMA5_ITGA3	1	3
RSPO3_LRP6	1	7
PLAU_ITGB5	1	6
LTBP1_ITGB5	1	10
MMP1_ITGA2	1	6
COL7A1_ITGA2	1	8
APOE_LRP6	1	8
WNT5A_LRP5	1	7
FGF18_FGFR1	1	2
FGF13_FGFR1	1	5
COL9A1_ITGB1	1	5
COL4A6_ITGB1	1	3
TGM2_ITGA9	1	8
BDNF_BEX3	1	5
NCAM1_PTPRA	1	6
WNT4_FZD6	1	4
COL4A6_ITGAV	1	4
VCAM1_ITGA9	1	9
NCAM1_ROBO1	1	6
RELN_ITGA3	1	3
RSPO1_LRP6	1	2
NCAM1_CACNA1C	1	3
COL4A6_ITGA1	1	4
COL4A6_ITGA2	1	2
HLA-B_CANX	1	5
GRN_TNFRSF1A	1	6
GRN_TNFRSF1B	1	5
GNAI2_UNC5B	1	4
FAT4_DCHS1	1	4
SEMA3A_NRP1	1	8
HMGB1_CXCR4	1	4
TLN1_ITGB5	1	7
TGS1_RXRA	1	5
MIF_CXCR4	1	6
VCAM1_EZR	1	9
SPTAN1_PTPRA	1	6
BMP4_LRP6	1	6
FN1_ITGA8	1	5
COL1A1_CD36	1	2
COL1A2_CD36	1	2
GNAI2_EDNRB	1	8
THBS2_CD36	1	2
SEMA3D_NRP1	1	6
LTBP3_ITGB5	1	7
VCL_ITGB5	1	9
ADAM15_ITGB1	1	4
ADAM9_ITGB5	1	5
GNAI2_TBXA2R	1	5
EFNB3_EPHB4	1	4
GNAI2_EDNRA	1	1
GNAI2_ADCY1	1	4
CKLF_LRP6	1	7
THBS1_CD36	1	2
CALM1_CACNA1C	1	3
GNAS_ADCY1	1	4
COMP_CD36	1	1
COL1A1_CD44	1	3
TIMP2_CD44	1	2
APP_TSPAN15	1	8
COL1A2_CD44	1	3
FN1_CD44	1	1
ADAM15_ITGA9	1	4
COL14A1_CD44	1	2
EFNB3_EPHA4	1	5
DLL1_NOTCH3	1	1
TGFB1_CXCR4	1	6
TGFB1_ITGB5	1	5
THBS1_LRP5	1	7
VCAN_CD44	1	4
CALM2_CACNA1C	1	3
GNAI2_ADRA2A	1	1
APP_ADRA2A	1	1
TIMP3_CD44	1	2
TGFB1_TGFBR1	1	4
ADAM17_IL6R	1	2
COL4A5_ITGAV	1	5
ANXA1_ADRA2A	1	1
TGFB3_ITGB5	1	8
TNC_ITGA8	1	5
EFNA1_EPHA4	1	3
LAMB1_ITGA7	1	2
FN1_SDC2	1	2
TNC_ITGA7	1	1
TGFB3_TGFBR1	1	5
APOE_LRP5	1	6
FABP5_RXRA	1	6
LAMC3_ITGA6	1	8
LAMC3_ITGB1	1	8
WNT5A_FZD1	1	2
SEMA3A_PLXNA1	1	3
CTF1_IL6ST	1	5
ADAM9_ITGA3	1	6
BMP2_ACVR1	1	4
EFNB2_EPHA4	1	5
HEBP1_ADRA2A	1	1
ADAM10_IL6R	1	1
DKK2_LRP6	1	4
COL4A5_ITGA2	1	3
ADAM10_AXL	1	1
ADAM10_TSPAN15	1	5
BMP2_ACVR2A	1	3
ANOS1_FGFR1	1	5
LAMC3_ITGA2	1	4
WNT2_FZD1	1	2
PDGFA_PDGFRB	1	2
ITGB3BP_ITGB5	1	5
CXCL12_AVPR1A	1	1
APOE_SDC2	1	2
LAMC1_ITGA7	1	2
LAMA2_ITGA7	1	1
TGFB2_TGFBR1	1	3
CXCL12_ADRA2A	1	1
NTN1_UNC5B	1	2
FGF2_CD44	1	1
TGFB2_ACVR1	1	3
FGF1_NRP1	1	6
RELN_ITGB1	1	3
SEMA6D_PLXNA1	1	3
MTMR4_SMAD3	1	3
LAMC3_ITGB4	1	5
JAG2_NOTCH3	1	1
PROS1_AXL	1	1
APOD_LEPR	1	4
SEMA3F_NRP1	1	6
C3_ADRA2A	1	1
FGF10_FGFR1	1	3
GDF6_BMPR2	1	5
TGM2_TBXA2R	1	6
INHBA_ACVR2A	1	3
CTF1_LIFR	1	5
INHBA_ACVR1	1	4
AGT_ADRA2A	1	1
GNB3_TGFBR1	1	2
ANOS1_SDC2	1	1
FGF11_FGFR1	1	4
GDF11_ACVR2A	1	3
PSEN1_NCSTN	1	4
GNAS_AVPR2	1	1
INHBA_ACVR2B	1	2
ADAM10_TSPAN5	1	5
SEMA3A_PLXNA3	1	1
SPP1_ITGA9	1	7
GPC3_IGF1R	1	4
INHBA_ACVR1B	1	1
BMP8B_BMPR2	1	3
INSL3_RAMP2	1	1
EDN1_EDNRB	1	3
SERPINE1_ITGB5	1	7
IBSP_ITGAV	1	4
ADM2_CALCRL	1	3
ADM2_RAMP2	1	3
POMC_ADRB2	1	2
WNT3_LRP6	1	3
BMP2_ACVR2B	1	2
KITLG_KIT	1	1
QDPR_DYSF	1	6
C1QTNF1_AVPR2	1	1
WNT3_FZD1	1	1
GSTP1_TRAF2	1	2
IGFBP4_FZD8	1	2
WNT5A_RYK	1	3
ADM_ADRB2	1	2
WNT5A_FZD8	1	2
IL11_IL6ST	1	5
COL4A4_ITGB1	1	1
COL4A4_ITGA1	1	2
IL6_HRH1	1	1
WNT2_FZD8	1	2
LTB_CD40	1	5
EFNB2_EPHB1	1	1
GDF9_TGFBR1	1	1
ICAM4_ITGAV	1	1
COL4A4_ITGAV	1	1
EFNA5_EPHA4	1	3
SPP1_ITGB5	1	5
FARP2_PLXNA1	1	2
IL1B_IL1R1	1	1
AGTRAP_RACK1	1	3
RSPO3_FZD8	1	2
TNFSF4_TRAF2	1	1
ASIP_F11R	1	1
IL6_IL6R	1	1
SCT_ADRB2	1	2
EFNB3_EPHB1	1	1
RSPO1_FZD8	1	1
ADM2_RAMP3	1	2
DLK2_NOTCH1	1	3
VTN_KDR	1	4
IL1B_SIGIRR	1	3
FGG_ITGA5	1	2
FGA_CDH5	1	2
ARF1_CHRM3	1	5
LTB_LTBR	1	3
FYN_THY1	1	4
PLAT_ITGB2	1	1
IL1B_ADRB2	1	2
S100A9_CD36	1	1
VTN_ITGA3	1	2
NGF_KIDINS220	1	3
LIF_IL6ST	1	2
CXCL12_CD4	1	2
LIF_LIFR	1	2
CGA_ADRB2	1	1
LTB_TNFRSF1A	1	3
DLL3_NOTCH1	1	1
F2_F2R	1	2
PLG_FLT1	1	2
VCAM1_ITGB2	1	1
PLG_F2R	1	1
GZMB_CHRM3	1	2
L1CAM_ITGA5	1	3
MMP9_CD44	1	1
JAM3_ITGB2	1	1
TF_ADRB2	1	1
TNFSF9_TRAF2	1	1
BMP6_BMPR2	1	1
NPPB_NPR1	1	2
MMP7_CD44	1	1
L1CAM_ITGAV	1	2
FGF5_FGFR1	1	4
AHSG_INSR	1	1
VTN_ITGB5	1	1
EFNA1_EPHA2	1	1
FGG_TLR4	1	1
HSPA4_TLR4	1	2
CD14_TLR4	1	1
S100A9_TLR4	1	3
F2_F2RL3	1	1
FGF9_FGFR1	1	1
PLG_ITGA9	1	1
IL15_IL15RA	1	2
LGALS8_ITGA3	1	3
HLA-G_CD4	1	1
SORBS1_ITGB5	1	3
PDGFB_S1PR1	1	1
S100A8_TLR4	1	2
TNF_NOTCH1	1	2
DKK1_LRP5	1	1
IRAK4_TLR4	1	2
TNF_FLT4	1	3
COL4A4_ITGA2	1	1
COL2A1_ITGA10	1	1
HMGB1_AGER	1	2
CALM2_KCNQ1	1	2
APP_AGER	1	2
CALM1_KCNQ1	1	2
CALM3_KCNQ1	1	2
EFNA4_EPHA4	1	2
LAMA1_ITGA2	1	2
PLAU_MRC2	1	2
LAMC3_ITGA3	1	2
HAS2_CD44	1	1
FGF1_CD44	1	1
IL11_IL11RA	1	2
SOSTDC1_LRP6	1	1
EFNA5_EPHA2	1	2
WNT7B_FZD4	1	2
EFNA4_EPHA2	1	2
WNT7B_LRP5	1	1
GDF5_BMPR2	1	2
GIP_RAMP3	1	1
SOST_LRP6	1	2
GDF5_ACVR1	1	2
SOST_LRP5	1	2
NPPC_NPR1	1	1
WNT16_FZD6	1	1
CALCA_CALCRL	1	1
CNTF_IL6ST	1	1
CALCA_RAMP3	1	1
CALCA_RAMP2	1	1
AVP_RAMP2	1	2
GIP_RAMP2	1	1
CNTF_LIFR	1	1
GIP_INSR	1	1
TNFSF10_RIPK1	1	1
GNAS_ADCY9	1	1
NID1_PTPRF	1	1
GNAI2_ADCY9	1	1
BMP7_BMPR2	1	2
LGALS9_MRC2	1	1
WNT4_FZD8	1	1
GDF11_ACVR2B	1	1
LAMC2_ITGA2	1	1
CD14_RIPK1	1	1
IL10_IL10RB	1	1
GDNF_EDNRB	1	1
S100A9_AGER	1	1
SEMA7A_ITGA1	1	1
EFNA3_EPHA2	1	1
BMP7_ACVR1	1	1
SEMA3E_NRP1	1	1
BMP7_ACVR2B	1	1
WNT3_RYK	1	1
BMP7_ACVR2A	1	1
CALCB_RAMP2	1	1
IFNE_IFNAR1	1	1
EFNA3_EPHA4	1	1
CALCB_CALCRL	1	1
DLL3_NOTCH4	1	1
IFNE_IFNAR2	1	1
BMP8A_BMPR2	1	1
FGF16_FGFR1	1	1
CCN1_ITGA5	1	2
CCN2_ITGA5	1	2
JAG1_NOTCH3	1	1
CCN1_TLR4	1	2
GSTP1_EGFR	1	1
CCN2_EGFR	1	1
CCN1_ITGB5	1	1
S100A4_EGFR	1	1
ADM_PTH1R	1	1
TNFSF13_TNFRSF1A	1	1
NGF_BEX3	1	1
RLN2_RAMP2	1	1
RLN2_RAMP3	1	1
MATN1_ITGA1	1	1
IFNG_IFNGR2	1	1
TNF_TNFRSF1A	1	1
IFNG_IFNGR1	1	1

## Sheet: iCAFs_Macrophages
Name	Score	Freq
COL1A2_CD44	1.34617e-28	20
VIM_CD44	5.94381e-27	18
COL1A1_CD44	1.6241e-23	20
LGALS1_PTPRC	6.01337e-21	17
FN1_CD44	6.05365e-18	19
HMGB1_CXCR4	8.44248e-18	17
TIMP2_CD44	1.71225e-17	19
COL1A1_ITGB1	8.26455e-17	18
SPON2_ITGB2	2.61639e-15	18
VCAN_CD44	9.91459e-15	20
COL1A2_ITGB1	1.9042e-14	18
COL6A1_ITGB1	3.55296e-13	17
COL3A1_ITGB1	5.94969e-13	17
COL6A2_ITGB1	6.58601e-13	17
APP_RPSA	8.93604e-13	12
COL14A1_CD44	7.00949e-12	19
TIMP3_CD44	9.14213e-12	17
MIF_CXCR4	9.38945e-12	17
COL5A2_ITGB1	5.82909e-11	17
COL1A1_ITGAV	3.22382e-10	18
BGN_TLR2	3.22382e-10	18
COL6A3_ITGB1	3.25749e-10	18
HMGB1_TLR2	4.86937e-10	18
COL1A2_ITGAV	5.48714e-10	18
TIMP2_ITGB1	6.00865e-10	15
PKM_CD44	6.00865e-10	14
LUM_ITGB1	7.66896e-10	16
PLAT_ITGB2	7.66896e-10	17
COL4A1_ITGB1	8.06762e-10	17
HSP90B1_TLR2	1.05584e-09	17
VCAN_ITGB1	4.99987e-09	17
FBLN1_ITGB1	4.99987e-09	16
FN1_ITGB1	5.0206e-09	15
THBS2_ITGB1	1.16711e-08	18
VCAM1_ITGB2	1.49499e-08	18
VCAN_TLR2	1.83575e-08	18
FBN1_ITGB1	2.58937e-08	15
APOE_TREM2	8.56797e-08	18
BGN_TLR4	9.38788e-08	16
CXCL12_CXCR4	1.11725e-07	18
LAMB1_ITGB1	2.19132e-07	16
MIF_CD44	2.50858e-07	14
LGALS1_ITGB1	2.63119e-07	12
HSPA1A_TLR4	3.00948e-07	15
COL5A1_ITGB1	3.55202e-07	16
HMGB1_TLR4	5.65699e-07	15
LGALS3BP_ITGB1	6.14039e-07	13
CXCL12_CD4	8.17913e-07	18
HSP90B1_TLR4	8.49382e-07	15
COL18A1_ITGB1	9.77188e-07	14
ICAM1_ITGB2	1.39547e-06	17
FN1_ITGAV	2.6054e-06	16
COL4A1_ITGAV	3.11592e-06	16
LAMA4_ITGB1	8.6325e-06	16
THBS1_ITGB1	8.6325e-06	15
C3_ITGB2	9.11596e-06	16
BGN_LY96	1.4056e-05	10
MFGE8_ITGAV	1.56631e-05	16
VCAM1_MSN	3.08408e-05	15
COL16A1_ITGB1	4.17738e-05	15
LAMB1_ITGAV	4.43655e-05	16
NID1_ITGB1	5.9094e-05	14
LAMA2_RPSA	7.86318e-05	16
JAM3_ITGB2	8.015e-05	16
GRN_TNFRSF1B	0.000114937	12
FBN1_ITGAV	0.000130424	15
NID1_ITGAV	0.000143609	16
LAMA4_ITGAV	0.000162075	16
VCAM1_ITGB1	0.000174185	14
B2M_HLA-F	0.000190437	11
CXCL14_CXCR4	0.000210261	17
THBS2_ITGA4	0.000275556	15
HSPG2_ITGB1	0.000283037	14
FN1_ITGA4	0.000283037	13
PLAU_ITGB2	0.000316968	15
HGF_CD44	0.000384068	16
CXCL12_ITGB1	0.000426666	16
CCL2_CCR1	0.000431146	16
LAMB2_RPSA	0.000549152	12
TGFB1_CXCR4	0.000790703	13
VCAN_ITGA4	0.000863062	14
CALR_HLA-F	0.00112064	10
ADAM10_GPNMB	0.00115826	15
F10_ITGB2	0.00125303	16
HLA-B_CANX	0.0013323	7
THBS1_ITGA4	0.00145642	14
HAS2_CD44	0.00266469	16
EDIL3_ITGAV	0.00276772	15
LAMC1_ITGAV	0.00487432	14
CALR_ITGAV	0.00615436	10
GAS6_AXL	0.0110288	13
MMP2_PECAM1	0.0146414	13
HLA-A_LILRB1	0.0177292	9
LAMA2_ITGB1	0.0189588	15
TGFB3_ITGB1	0.0281051	15
GNAI2_FPR1	0.0300562	13
VCAM1_EZR	0.0321222	12
CSF1_CSF1R	0.0680333	12
MDK_ITGB1	0.0727872	10
MDK_ITGA4	0.0804762	11
LAMC3_ITGB1	0.0814653	14
ANXA1_FPR1	0.0842724	13
PLAU_ITGB1	0.0908126	12
HGF_ITGB1	0.101563	15
HSPA4_TLR4	0.115292	11
COL1A1_ITGA5	0.133379	11
PROS1_AXL	0.164011	13
HLA-C_LILRB1	0.165876	9
LAMB2_ITGB1	0.178054	11
SERPINE1_ITGAV	0.181022	14
PLAU_ITGAV	0.181509	12
LAMC1_ITGB1	0.195418	10
B2M_LILRB1	0.249677	9
TGFB1_ITGAV	0.262179	11
IL34_CSF1R	0.280341	13
ADAM10_TREM2	0.305728	14
GRN_TNFRSF1A	0.373387	7
VCAM1_ITGA4	0.380288	12
TGFB1_ITGB1	0.398879	9
COL4A2_ITGB5	0.435083	11
JAM3_ITGB1	0.455956	12
TGFB3_TGFBR2	0.520081	13
HLA-A_LILRB2	0.686425	7
THBS1_SDC1	0.783721	2
GNAS_ADCY7	0.944489	7
CXCL12_SDC4	1	10
CCL18_CCR1	1	4
ADAM17_ITGB1	1	8
ADAM12_ITGB1	1	9
PTGS2_ALOX5	1	7
LPL_CD44	1	10
IL16_CD4	1	11
CXCL9_FCGR2A	1	10
ICAM4_ITGA4	1	6
ICAM4_ITGB2	1	12
TGM2_ITGA4	1	9
COL4A4_ITGB1	1	10
MDK_SDC4	1	4
TFPI_SDC4	1	7
THBS1_SDC4	1	8
ICAM2_ITGB2	1	6
RSPO3_SDC4	1	6
ADAM12_SDC4	1	8
CSF1_SIRPA	1	7
TGM2_SDC4	1	4
HRAS_TLR2	1	12
TNC_ITGAV	1	10
VEGFA_SIRPA	1	8
FGF1_CD44	1	9
ICAM5_ITGB2	1	4
COL4A4_ITGAV	1	8
ICAM4_ITGAV	1	6
VEGFA_ITGAV	1	6
FBN1_ITGA5	1	9
FN1_ITGA5	1	9
LAMB1_ITGA6	1	3
LAMA4_ITGA6	1	4
LAMC1_ITGA6	1	3
THBS1_ITGA6	1	3
TNC_ITGB1	1	12
ICAM4_ITGB1	1	5
FN1_ITGA6	1	3
COL6A1_ITGA6	1	3
THBS2_ITGA6	1	6
COL18A1_ITGA5	1	10
VCL_ITGB5	1	11
COMP_ITGB1	1	10
HLA-B_LILRB1	1	8
LGALS9_CD44	1	10
TGFB1_TGFBR1	1	5
TGFB1_TGFBR2	1	9
TGFB3_TGFBR1	1	8
ICAM1_IL2RG	1	3
PRG4_CD44	1	8
TGS1_RXRA	1	5
F13A1_ITGB1	1	2
RELN_ITGB1	1	4
MMP7_CD44	1	4
CD14_ITGB2	1	5
ADAM17_IL6R	1	8
SEMA4A_PLXNB2	1	4
ADAM17_ITGA5	1	6
PLAU_ITGA5	1	6
EFNB2_PECAM1	1	4
COL7A1_ITGB1	1	7
ADAM10_AXL	1	9
COL9A3_ITGB1	1	3
CCL5_CCR1	1	7
IL7_IL2RG	1	3
LAMA1_ITGB1	1	4
LAMA1_RPSA	1	4
IRAK4_TLR4	1	7
IL15_IL2RG	1	3
CD14_TLR4	1	4
MMP9_ITGB2	1	4
CCL8_CCR1	1	9
MMP1_CD44	1	4
SEMA6D_TYROBP	1	12
IL11_IL6ST	1	8
TGFB2_TGFBR2	1	10
IL6_IL6R	1	7
LAMA1_SDC4	1	3
TGFB2_TGFBR1	1	7
SEMA6D_TREM2	1	13
CCL26_CCR1	1	8
S100A9_ITGB2	1	5
ANGPT1_ITGB1	1	10
FGF2_CD44	1	9
ZG16B_TLR4	1	1
SEMA4D_PLXNB2	1	2
S100A9_TLR4	1	4
VEGFD_ITGA4	1	3
ADAM10_CD44	1	6
IL6_IL6ST	1	6
CLCF1_IL6ST	1	3
MMP9_CD44	1	1
CCL4_CCR1	1	7
CCL13_CCR1	1	4
HLA-C_LILRB2	1	7
COL1A1_CD36	1	6
COL1A2_CD36	1	6
B2M_LILRB2	1	7
APOE_ABCA1	1	1
PLTP_ABCA1	1	1
CALM1_PTPRA	1	2
FGF7_NRP1	1	6
TNFSF10_TNFRSF10B	1	2
THBS1_CD36	1	6
VEGFB_NRP1	1	5
TNFSF10_RIPK1	1	3
ANGPTL2_LILRB2	1	6
CFH_ITGAM	1	8
VCAM1_ITGB7	1	4
SPON2_ITGAM	1	8
GNAI2_ADCY7	1	7
VCAM1_ITGA9	1	4
FN1_ITGB7	1	5
APP_PTGER2	1	3
PLAT_ITGAM	1	7
VEGFA_NRP1	1	6
FGF2_NRP1	1	5
VEGFA_ITGA9	1	4
ADAM28_ITGA4	1	3
HMGB1_SDC1	1	1
HLA-B_LILRB2	1	7
GNAI2_ADRA2B	1	3
THBS2_CD36	1	6
ADAM9_ITGAV	1	7
HGF_NRP1	1	4
C3_ITGAM	1	7
TNFSF10_TNFRSF10A	1	1
VEGFA_ITGB1	1	5
ADAM10_NOTCH1	1	5
ICAM1_ITGAM	1	7
ICAM1_IL2RA	1	3
APP_PLD1	1	1
FN1_ITGA9	1	5
MDK_SDC1	1	2
ADAM9_ITGB1	1	5
TGM2_ITGB1	1	7
AFDN_F11R	1	2
BMP4_BMPR2	1	5
FGF2_SDC1	1	1
HGF_SDC1	1	1
SPTAN1_PTPRA	1	4
ADM_GPR84	1	6
TGM2_ITGA9	1	5
HSPG2_SDC1	1	1
C3_CR1	1	3
TNC_ITGA9	1	4
FST_BMPR2	1	5
WNT5A_FZD2	1	3
FABP5_RXRA	1	6
AFDN_NECTIN2	1	1
PGF_NRP1	1	5
DLL1_NOTCH1	1	4
BMP1_BMPR2	1	5
ADAM12_ITGA9	1	5
RGMA_BMPR2	1	4
ARF6_PLD1	1	1
BMP5_BMPR2	1	4
CD99_PILRA	1	4
C3_ITGAX	1	6
LIN7C_ABCA1	1	1
CXCL8_SDC1	1	1
PSEN1_CD44	1	6
PLAU_ITGAM	1	6
APP_NOTCH2	1	8
CD55_CR1	1	3
GDF11_BMPR2	1	2
CD14_ITGA4	1	4
GNAI2_S1PR4	1	2
CCL7_CCR1	1	4
TSLP_IL7R	1	3
BMP7_BMPR2	1	1
NCAM1_PTPRA	1	4
WNT4_FZD2	1	1
CD14_ITGB1	1	2
F10_ITGAM	1	6
WNT4_NOTCH1	1	4
COL18A1_ITGB5	1	9
ADAM10_IL6R	1	6
SEMA3A_NRP1	1	5
PTN_SDC1	1	2
ADAM15_ITGAV	1	2
GNAI2_CCR5	1	4
TLN1_ITGB5	1	9
ICAM1_ITGAL	1	2
TNC_SDC1	1	1
GNAI2_UNC5B	1	3
CD14_RIPK1	1	1
ADAM15_ITGA9	1	1
PSEN1_NOTCH1	1	3
EDIL3_ITGB5	1	10
BMP2_BMPR2	1	4
SLIT2_SDC1	1	1
SEMA3A_PLXNA2	1	1
WNT2_FZD2	1	3
CTF1_IL6ST	1	3
S100A4_CCR5	1	3
ICAM3_ITGB2	1	3
ICAM4_ITGAL	1	2
GDNF_GFRA2	1	1
PTHLH_GPR84	1	6
ADAM10_NOTCH2	1	6
ADAM17_NOTCH1	1	5
CCL2_CCR5	1	4
LAMA5_SDC1	1	1
LAMA5_ITGB1	1	2
FARP2_PLXNA2	1	1
ICAM1_ITGAX	1	6
GNAI2_EDNRB	1	1
CTHRC1_FZD5	1	4
PLAU_ITGB5	1	8
LTBP3_ITGB5	1	7
LTBP1_ITGB5	1	11
ICAM3_CD209	1	6
COMP_CD36	1	5
CSF3_CSF1R	1	1
SFRP2_FZD5	1	4
POMC_GPR84	1	4
ICAM2_ITGAM	1	3
SLPI_CD4	1	6
VEGFC_ITGA9	1	3
MFAP2_NOTCH1	1	6
VEGFC_ITGB1	1	6
ICAM3_ITGAL	1	1
SCT_GPR84	1	6
LHB_GPR84	1	2
SERPINE1_ITGB5	1	12
SEMA4C_PLXNB2	1	5
ICAM4_ITGAM	1	5
L1CAM_ITGAV	1	1
MFAP5_NOTCH1	1	4
CCL11_CCR5	1	3
TNFSF13B_CD40	1	8
PSPN_GFRA2	1	1
FADD_ABCA1	1	1
SPP1_ITGA4	1	5
SPP1_ITGB1	1	2
FGF1_NRP1	1	5
SPP1_PTGER4	1	7
ICAM2_ITGAL	1	1
GSTO1_RYR1	1	2
ALOX5AP_ALOX5	1	1
MADCAM1_ITGA4	1	1
MADCAM1_CD44	1	1
MADCAM1_ITGB7	1	1
CCL13_CCR5	1	2
WNT2_FZD5	1	4
COL4A6_ITGB1	1	3
DLL1_NOTCH2	1	5
COL4A6_ITGAV	1	3
COL4A5_ITGAV	1	6
SPP1_ITGAV	1	5
SPP1_ITGA9	1	3
SEMA4A_NRP1	1	4
CCL5_CCR5	1	1
CCL3_CCR1	1	5
TGFB2_ACVR1	1	2
VEGFD_ITGA9	1	2
SEMA3E_NRP1	1	2
CCL3_CCR5	1	1
NPNT_ITGB1	1	5
DLL3_NOTCH1	1	2
DLL3_NOTCH2	1	2
ICAM5_ITGAL	1	1
CD274_CD80	1	1
SEMA3D_NRP1	1	4
CCL8_CCR5	1	2
APP_NCSTN	1	5
HSP90B1_TLR7	1	5
ADAM9_ITGB5	1	4
ADAM10_TSPAN14	1	3
TGFB1_ITGB5	1	4
AGRN_ITGB1	1	4
MMP2_SDC2	1	10
COL11A1_ITGB1	1	7
SEMA3B_NRP1	1	2
SEMA3C_NRP1	1	4
HBEGF_CD44	1	5
ACTR2_ADRB2	1	4
FN1_SDC2	1	4
SPP1_CD44	1	6
PSEN1_NCSTN	1	2
GSTP1_TRAF2	1	2
TGFB3_ITGB5	1	10
HSPA8_ADRB2	1	4
PLAU_MRC2	1	2
ITGB3BP_ITGB5	1	4
FGF2_SDC4	1	5
COL4A5_ITGB1	1	5
SPP1_ITGB5	1	2
APOE_SDC2	1	5
IGF1_INSR	1	1
ADM_ADRB2	1	5
JAG1_NOTCH2	1	7
WNT5A_FZD1	1	3
PSEN1_NOTCH2	1	3
IRAK4_TLR7	1	4
JAG1_NOTCH1	1	3
WNT4_FZD1	1	3
LGALS9_MRC2	1	4
TNC_SDC4	1	5
SEMA3A_PLXNA1	1	4
SORBS1_ITGB5	1	5
ANOS1_SDC2	1	4
ARPC5_ADRB2	1	2
SCT_ADRB2	1	2
FGF2_SDC2	1	3
LIF_IL6ST	1	1
BMP3_BMPR2	1	1
TGFB1_SDC2	1	3
PROC_ITGB2	1	1
SEMA3A_PLXNA3	1	3
SPP1_ITGA5	1	2
ANGPT1_ITGA5	1	3
HRAS_SDC2	1	2
WNT2_FZD1	1	2
BDNF_BEX3	1	2
LAMA2_ITGA6	1	3
TNC_ITGA5	1	5
BMP6_BMPR2	1	2
WNT5A_FZD7	1	2
WNT2_FZD7	1	2
IL10_IL10RA	1	5
IL7_IL7R	1	2
WNT5A_FZD5	1	3
WNT5A_ADRB2	1	2
TNFSF14_LTBR	1	1
BMP6_ACVR1	1	1
NTN1_UNC5B	1	1
BMP2_ACVR1	1	1
S100A9_CD36	1	1
SEMA6D_PLXNA1	1	2
HLA-G_CD4	1	3
HGF_SDC2	1	9
LTA_TNFRSF1A	1	1
LTA_TNFRSF1B	1	2
HLA-G_LILRB2	1	3
PTHLH_ADRB2	1	3
C1QA_CR1	1	1
SPTBN2_PTPRA	1	1
PROC_ITGAM	1	1
VEGFD_ITGB1	1	1
LTA_LTBR	1	1
BMP7_ACVR1	1	1
HLA-G_LILRB1	1	4
IL6_HRH1	1	1
IL15_IL2RA	1	1
DEFB1_CCR6	1	1
CCL7_CCR5	1	2
GDF9_BMPR2	1	1
GDF9_TGFBR1	1	1
GDF7_BMPR2	1	2
TNFSF4_TRAF2	1	1
ORM1_CCR5	1	1
SELPLG_ITGB2	1	2
SELPLG_ITGAM	1	1
LGALS9_SLC1A5	1	2
LTB_LTBR	1	1
VWF_SIRPA	1	3
TNFSF11_TNFRSF11A	1	1
CALM1_KCNQ1	1	1
GNAI2_IGF1R	1	1
IGF1_IGF1R	1	1
APOC3_TLR2	1	4
HRG_FCGR1A	1	3
FGB_TLR4	1	1
HP_TLR4	1	2
COL4A3_ITGB1	1	2
NGF_KIDINS220	1	2
COL4A3_ITGAV	1	1
S100A8_TLR4	1	1
DCN_EGFR	1	1
DCN_MET	1	1
VCAN_EGFR	1	1
EFEMP1_EGFR	1	1
HP_ITGB2	1	2
CCL15_CCR1	1	1
COL9A1_ITGB1	1	2
IL10_IL10RB	1	2
CCL16_CCR1	1	1
FGF13_FGFR1	1	1
CCL14_CCR1	1	2
MMP2_FGFR1	1	2
NCAM1_FGFR1	1	2
HSP90B1_TLR1	1	3
B2M_CD247	1	1
VCAN_TLR1	1	3
BGN_TLR1	1	3
HLA-C_CD3D	1	1
HLA-B_CD3D	1	1
TNFSF12_TNFRSF12A	1	2
GNB3_TGFBR1	1	2
DLK1_NOTCH2	1	2
SAA1_FPR1	1	3
SAA1_TLR2	1	3
MMP9_ITGAM	1	2
INHA_ACVR1	1	1
AGTRAP_RACK1	1	2
MDK_ITGA6	1	2
F13A1_ITGA4	1	1
EFNB1_EPHB2	1	2
APP_TSPAN15	1	1
INHBA_SMAD3	1	1
AFDN_EPHB2	1	1
CALM3_ESR1	1	1
APP_AGER	1	1
INHBA_ACVR2A	1	1
ADAM9_ITGA6	1	3
VEGFA_EPHB2	1	2
HMGB1_AGER	1	1
IBSP_ITGAV	1	1
ADAM10_TSPAN15	1	1
GDF11_ACVR2A	1	1
CX3CL1_CX3CR1	1	2
SEMA7A_ITGB1	1	2
EFNA5_EPHB2	1	2
RGMB_BMPR2	1	2
WNT7B_FZD1	1	1
SEMA3F_NRP1	1	1
CXCL10_SDC4	1	1
ADAM15_ITGA5	1	2
IRAK4_TLR6	1	1
ADM2_GPR84	1	1
TF_ADRB2	1	1
ADM2_ADRB2	1	1
EFNB2_EPHB2	1	2
MMP9_EPHB2	1	2
LAMC3_ITGA6	1	2
VTN_ITGB1	1	1
IL23A_IL12RB1	1	1
CGA_GPR84	1	1
VTN_ITGA5	1	1
VTN_ITGB5	1	1
SHBG_SLC37A1	1	1
DLK1_NOTCH1	1	1
LAMA1_ITGA6	1	1
LAMA1_SDC2	1	1
CD14_TLR1	1	1
SEMA4G_PLXNB2	1	1
HP_ITGAM	1	1
CNTN2_NRP1	1	1
UCN2_IL10RB	1	1
CCN1_ITGB2	1	2
CCN2_ITGB2	1	2
CCN1_ITGAV	1	2
CCN1_TLR4	1	2
CCN1_TLR2	1	2
CCN1_ITGA5	1	2
CCN2_ITGA5	1	1
LAMB3_ITGB1	1	2
CCN1_ITGB5	1	1
HSPG2_FGFR1	1	1
PDGFB_ITGAV	1	1
C3_CD46	1	1
FGF7_FGFR1	1	1
CCL19_CCR7	1	1
NGF_BEX3	1	1
CCL21_CCR7	1	1
ZG16B_TLR2	1	1
FGF10_FGFR1	1	1
FGF22_FGFR1	1	1
FGF11_FGFR1	1	1
FGF9_FGFR1	1	1
IGF2_INSR	1	1
COL4A1_ITGB8	1	1
CCN2_ITGAM	1	1
COL1A1_ITGA2	1	1
CCN1_ITGAM	1	1
COL6A2_ITGA2	1	1
COL4A1_ITGA2	1	1
SEMA4A_PLXNB1	1	1
ADM_CALCRL	1	1
PTN_PTPRB	1	1
CCN3_NOTCH1	1	1
IL1B_ADRB2	1	1
LAMA2_ITGA7	1	1
COL4A5_ITGA2	1	1
TGFB1_SMAD3	1	1
TGFB1_ITGB8	1	1
FN1_ITGB8	1	1
NTF3_NTRK2	1	1
FN1_ITGA2	1	1
DLL4_NOTCH1	1	1
INHBA_BAMBI	1	1

## Sheet: iCAFs_CD8T
Name	Score	Freq
LGALS1_PTPRC	6.57112e-31	19
COL1A2_CD44	1.23526e-19	18
B2M_CD3D	4.70253e-19	20
HLA-A_CD3D	3.37959e-16	19
VIM_CD44	3.37959e-16	16
COL1A1_CD44	8.79799e-16	18
HLA-C_CD3D	4.99475e-15	18
B2M_CD3G	1.13851e-14	19
HMGB1_CXCR4	2.41607e-13	16
HLA-A_CD3G	5.12906e-13	18
HLA-C_CD3G	6.9858e-13	17
HLA-B_CD3D	2.20983e-12	18
MIF_CXCR4	3.69261e-12	15
FN1_CD44	1.34041e-11	15
VCAN_CD44	4.11004e-11	17
TIMP2_CD44	2.92479e-09	16
TIMP3_CD44	4.96888e-09	17
APP_RPSA	5.18378e-09	12
HLA-B_CD3G	6.74684e-09	17
COL14A1_CD44	4.21944e-08	18
B2M_CD247	1.58821e-07	17
COL1A2_ITGB1	7.26774e-07	14
COL3A1_ITGB1	1.91215e-06	14
LUM_ITGB1	9.66472e-06	14
COL6A2_ITGB1	1.5942e-05	13
CXCL14_CXCR4	2.7908e-05	16
CXCL12_CXCR4	3.41385e-05	15
COL1A1_ITGB1	5.50398e-05	11
VCAN_ITGB1	7.25427e-05	13
TGFB1_CXCR4	8.77956e-05	13
MIF_CD44	8.77956e-05	11
COL6A3_ITGB1	0.000111507	13
FBLN1_ITGB1	0.000147145	14
LAMA2_RPSA	0.000631038	14
SPON2_ITGB2	0.00240795	12
COL6A1_ITGB1	0.00337785	11
B2M_HLA-F	0.00516446	8
PKM_CD44	0.0083127	9
LAMB2_RPSA	0.0140875	11
FBN1_ITGB1	0.0341387	11
COL5A2_ITGB1	0.0341387	11
B2M_KLRD1	0.0424496	10
COL4A1_ITGB1	0.0518965	10
FN1_ITGB1	0.0768277	8
HGF_CD44	0.102763	13
VCAM1_EZR	0.150898	12
COL5A1_ITGB1	0.222786	9
HLA-B_KLRD1	0.275375	10
PLAT_ITGB2	0.305054	9
LAMA4_ITGB1	0.337154	10
CALR_HLA-F	0.347022	7
THBS2_ITGB1	0.371797	10
LGALS3BP_ITGB1	0.390902	7
C3_ITGB2	0.492235	9
ICAM1_IL2RG	0.520369	10
HLA-E_KLRD1	0.640044	10
TIMP2_ITGB1	0.703941	8
COL18A1_ITGB1	0.897691	7
VCAN_ITGA4	1	8
GNAS_ADCY7	1	2
HLA-E_KLRC1	1	2
B2M_KLRC1	1	2
COL1A1_ITGA5	1	1
LAMC3_ITGB1	1	9
RELN_ITGB1	1	2
GNAI2_CXCR3	1	5
CXCL12_ITGB1	1	9
HSPG2_ITGB1	1	8
CXCL12_CD4	1	1
CXCL12_CXCR3	1	7
ADAM12_ITGB1	1	6
HGF_ITGB1	1	8
CXCL10_CXCR3	1	3
TGM2_ITGB1	1	6
JAM3_ITGB1	1	8
JAM3_ITGB2	1	7
CCL21_CXCR3	1	4
CCL19_CXCR3	1	5
LPL_CD44	1	10
TGFB3_TGFBR2	1	6
TGFB1_TGFBR2	1	3
CLCF1_IL6ST	1	2
TGFB2_TGFBR2	1	5
PDCD1LG2_PDCD1	1	3
HSPA8_ADRB2	1	1
ARPC5_ADRB2	1	2
VCAM1_ITGB2	1	8
F10_ITGB2	1	10
PTHLH_ADRB2	1	1
ADM_ADRB2	1	1
CXCL11_CXCR3	1	2
CXCL9_CXCR3	1	4
HP_ITGB2	1	5
GRN_TNFRSF1B	1	7
HAS2_CD44	1	10
FGF1_CD44	1	8
IL7_IL2RG	1	4
TSLP_IL7R	1	5
IL7_IL7R	1	4
LAMA1_RPSA	1	4
PRG4_CD44	1	7
ICAM1_ITGB2	1	6
FN1_ITGA4	1	6
MDK_ITGA4	1	4
THBS1_ITGA4	1	6
THBS1_ITGB1	1	6
LAMB1_ITGB1	1	8
TGFB3_ITGB1	1	9
THBS2_ITGA4	1	7
MMP7_CD44	1	6
CXCL16_CXCR6	1	4
VCAM1_ITGA4	1	5
CXCL13_CXCR3	1	2
FADD_TRADD	1	1
MMP1_CD44	1	1
COL7A1_ITGB1	1	3
CCL13_CXCR3	1	3
LGALS1_ITGB1	1	5
MDK_ITGB1	1	4
COL16A1_ITGB1	1	7
NID1_ITGB1	1	7
GSTP1_TRAF2	1	2
TGFB1_ITGB1	1	5
COMP_ITGB1	1	5
PLAU_ITGB1	1	7
PLAU_ITGB2	1	6
LGALS9_CD44	1	6
LAMC1_ITGB1	1	7
GRN_TNFRSF1A	1	1
LAMA2_ITGB1	1	7
LAMB2_ITGB1	1	6
LGALS9_SLC1A5	1	2
TNC_ITGB1	1	3
CCL11_CXCR3	1	5
ICAM3_ITGB2	1	2
ADAM9_ITGB1	1	5
CD14_ITGB2	1	1
CD14_ITGA4	1	1
CD14_ITGB1	1	1
TNFSF4_TRAF2	1	2
GNAI2_F2R	1	4
TGM2_ITGA4	1	6
LAMA3_ITGB1	1	1
KITLG_EPOR	1	1
CCL5_CXCR3	1	2
FADD_TRAF2	1	2
FGF2_CD44	1	8
COL4A4_ITGB1	1	6
IL15_IL2RG	1	2
TNF_TRAF2	1	1
F13A1_ITGA4	1	2
TNFSF9_TRAF2	1	1
VEGFD_ITGA4	1	1
VEGFD_ITGB1	1	1
LAMA1_ITGB1	1	3
IL15_IL2RB	1	2
ADAM10_CD44	1	7
VCAM1_MSN	1	5
SEMA6D_PLXNA1	1	1
FN1_ITGB7	1	4
GNAI2_S1PR4	1	5
LAMB1_ITGA6	1	2
LAMA4_ITGA6	1	2
TFPI_SDC4	1	2
LAMA5_ITGA6	1	1
LAMC1_ITGA6	1	2
THBS1_SDC4	1	2
THBS1_ITGA6	1	2
ADAM10_TSPAN14	1	1
FGF2_SDC4	1	1
WNT5A_RYK	1	1
VCAM1_ITGB1	1	6
FN1_ITGA6	1	2
LAMC3_ITGA6	1	1
COL6A1_ITGA6	1	2
CXCL12_SDC4	1	2
LAMB1_ITGA1	1	3
COL1A1_ITGA1	1	4
AGRN_ITGB1	1	1
VCAM1_ITGB7	1	2
COL6A1_ITGA1	1	4
COL5A1_ITGA1	1	4
COL6A3_ITGA1	1	4
COL5A2_ITGA1	1	4
COL1A2_ITGA1	1	4
ICAM2_ITGAL	1	1
DCN_MET	1	2
ICAM3_ITGAL	1	1
GZMB_CHRM3	1	1
HGF_MET	1	1
EFNB2_PECAM1	1	1
BMP4_BMPR1A	1	1
APOE_LRP5	1	1
LAMC1_ITGA1	1	4
FGF2_FGFR4	1	1
WNT5A_LRP5	1	1
WNT5A_FZD5	1	1
FGF7_FGFR4	1	1
GDF7_BMPR1A	1	1
BMP1_BMPR1A	1	1
COL9A1_ITGB1	1	2
BMP5_BMPR1A	1	1
ADM_RAMP1	1	1
HMGB1_TLR2	1	1
HSP90B1_TLR2	1	1
BGN_TLR2	1	1
VCAN_TLR2	1	1
HRAS_TLR2	1	1
HRAS_GRIN2D	1	1
SORBS1_ITGA1	1	3
COL6A2_ITGA1	1	4
COL4A1_ITGA1	1	4
FGF1_FGFR4	1	1
S100A10_TRPV6	1	1
GSTO1_RYR1	1	1
ICAM5_ITGAL	1	1
ICAM5_ITGB2	1	2
IL15_IL2RA	1	1
CCL19_CCR7	1	1
FBN1_ITGA5	1	1
CCL5_CCR4	1	1
TNFSF14_TNFRSF14	1	1
TIMP3_MET	1	1
IGF1_INSR	1	1
COL4A4_ITGA1	1	1
SPP1_PTGER4	1	4
GNAS_PTGDR	1	2
LAMA2_ITGA6	1	1
COL8A1_ITGA1	1	3
SYK_LAT	1	1
COL4A3_ITGA1	1	1
SPTBN2_PTPRA	1	1
COL4A3_ITGB1	1	1
RSPO3_LRP6	1	1
WNT2_LRP6	1	1
WNT4_NOTCH1	1	1
NCAM1_PTPRA	1	3
APP_PTGER2	1	6
LAMA2_ITGA1	1	2
SPP1_CD44	1	3
SPP1_ITGA4	1	1
ADAM28_ITGA4	1	1
LIF_IL6ST	1	1
IL11_IL6ST	1	2
S100A9_ITGB2	1	1
PSEN1_CD44	1	4
SPP1_ITGB1	1	1
B2M_KLRC2	1	2
ICAM2_ITGB2	1	1
KNG1_ITGB2	1	1
FGG_ITGB2	1	1
FGB_ITGB2	1	1
ANGPT1_ITGB1	1	4
HBEGF_CD44	1	3
PLG_ITGB2	1	1
ICAM4_ITGB2	1	2
LAMA5_ITGB1	1	1
CCL5_SDC4	1	1
ICAM4_ITGB1	1	2
VEGFC_ITGB1	1	4
F2_F2R	1	1
PLG_F2R	1	1
SELPLG_ITGB2	1	2
TNC_SDC4	1	1
NGF_KIDINS220	1	1
IL6_IL6ST	1	1
CTF1_IL6ST	1	3
COL11A1_ITGB1	1	4
CALM1_PTPRA	1	3
ADAM17_ITGB1	1	2
SPTAN1_PTPRA	1	3
MMP2_SDC2	1	1
MMP2_PECAM1	1	1
PF4_SDC2	1	1
F13A1_ITGB1	1	2
HLA-E_KLRC2	1	1
AGTRAP_RACK1	1	2
GNAI2_CCR5	1	2
S100A4_CCR5	1	2
COL4A5_ITGB1	1	2
ICAM1_ITGAL	1	1
LAMA1_ITGA1	1	1
CCL4_CCR5	1	1
CCL2_CCR5	1	2
COL4A5_ITGA1	1	1
CCL11_CCR5	1	2
SEMA7A_ITGB1	1	2
SEMA7A_ITGA1	1	1
CCL7_CXCR3	1	1
CCL7_CCR5	1	1
SEMA6D_TYROBP	1	2
VTN_ITGB1	1	1
COL9A3_ITGB1	1	1
MMP9_ITGB2	1	1
COL4A6_ITGB1	1	1
CD274_PDCD1	1	1
ZG16B_CXCR4	1	1
CALM1_FAS	1	1
CCN2_ITGB2	1	1
JAG1_NOTCH2	1	1

## Sheet: iCAFs_Bcells
Name	Score	Freq
APP_RPSA	5.27583e-16	14
HMGB1_CXCR4	6.55712e-15	13
COL1A2_CD44	7.38774e-14	16
MIF_CXCR4	4.29116e-13	12
COL1A1_CD44	1.37107e-12	15
VIM_CD44	6.48019e-10	13
FN1_CD44	6.40735e-09	14
VCAN_CD44	6.6052e-09	15
B2M_HLA-F	9.68785e-09	11
LAMA2_RPSA	3.78302e-08	14
CXCL12_CXCR4	5.51989e-08	14
TIMP3_CD44	2.11294e-07	14
TIMP2_CD44	3.42047e-07	13
LAMB2_RPSA	1.97847e-06	12
COL14A1_CD44	5.04981e-06	14
COL6A2_ITGB1	1.39892e-05	11
COL1A2_ITGB1	1.39892e-05	11
COL6A1_ITGB1	6.06902e-05	11
COL1A1_ITGB1	6.06902e-05	11
COL3A1_ITGB1	0.000211214	11
MIF_CD44	0.000331127	10
LUM_ITGB1	0.000631275	11
FN1_CD79A	0.00114091	4
HMGB1_SDC1	0.00238823	9
THBS1_SDC1	0.00268261	12
TGFB1_CXCR4	0.00451456	9
FBLN1_ITGB1	0.00547186	11
VCAM1_EZR	0.00568235	12
FBN1_ITGB1	0.00633731	10
CALR_HLA-F	0.0073736	6
COL6A3_ITGB1	0.0102716	10
HSPG2_SDC1	0.011971	10
VCAN_ITGB1	0.0136693	10
CXCL14_CXCR4	0.0203283	13
FN1_ITGB1	0.0244156	9
TIMP2_ITGB1	0.0345532	9
PKM_CD44	0.0407431	7
COL5A2_ITGB1	0.0409739	9
THBS2_ITGB1	0.0477794	10
HGF_CD44	0.0597792	11
LGALS1_PTPRC	0.0698012	6
LGALS1_ITGB1	0.0886765	5
COL18A1_ITGB1	0.0985281	9
COL5A1_ITGB1	0.150871	9
MDK_SDC1	0.173075	8
COL4A1_ITGB1	0.205702	7
LAMB1_ITGB1	0.315085	7
THBS1_ITGB1	0.475517	9
LAMB2_ITGB1	0.475517	8
LGALS3BP_ITGB1	0.50082	6
PTN_SDC1	0.590539	11
LAMA4_ITGB1	0.602473	8
VCAM1_ITGB1	0.649823	8
LAMA2_ITGB1	0.856976	9
HAS2_CD44	0.857592	9
HSPG2_ITGB1	0.950612	7
ICAM1_IL2RG	1	6
HSPA8_ADRB2	1	2
HBEGF_CD44	1	3
ARPC5_ADRB2	1	2
TNFSF13B_TNFRSF13C	1	9
LAMA1_RPSA	1	4
CCL5_SDC1	1	2
CXCL12_ITGB1	1	8
ADM_ADRB2	1	2
ICAM1_ITGAL	1	3
VCAM1_MSN	1	6
VCAN_ITGA4	1	5
TNFSF13B_CD40	1	9
RGMA_BMPR1B	1	1
FADD_TRADD	1	4
COL6A1_ITGA6	1	7
TGFB1_SMAD3	1	2
LAMB1_ITGA6	1	5
LAMA4_ITGA6	1	6
GDF11_BMPR1B	1	1
VCAM1_ITGA4	1	4
LAMA2_ITGA6	1	4
INHBA_SMAD3	1	2
SEMA3A_PLXNA3	1	1
SLIT2_SDC1	1	9
LPL_CD44	1	3
IL7_IL2RG	1	4
CXCL8_CD79A	1	3
TGFB3_TGFBR2	1	4
CTF1_IL6ST	1	3
LPL_SDC1	1	4
HGF_SDC1	1	7
FGF2_SDC1	1	6
PRG4_CD44	1	4
HLA-B_CANX	1	1
FN1_ITGB7	1	7
C3_ITGB2	1	4
MMP2_PECAM1	1	2
MDK_ITGB1	1	3
ADAM17_ITGB1	1	1
RELN_ITGB1	1	2
ANGPT1_ITGB1	1	8
IL6_IL6ST	1	3
MDK_SDC4	1	2
CXCL12_CXCR3	1	5
CCL2_CCR10	1	3
ICAM1_ITGB2	1	5
SPON2_ITGB2	1	7
PLAT_ITGB2	1	6
FN1_ITGA6	1	6
RSPO3_SDC4	1	4
THBS2_ITGA6	1	6
MDK_ITGA6	1	5
ADM_RAMP2	1	1
ADM_RAMP1	1	2
THBS1_ITGA6	1	5
VCAM1_ITGB2	1	7
FN1_ITGA8	1	3
S100A9_ITGB2	1	2
F10_ITGB2	1	5
PTHLH_RAMP2	1	1
COMP_ITGB1	1	5
ADAM10_IL6R	1	2
F13A1_ITGB1	1	3
CCL19_CXCR3	1	2
ADAM17_IL6R	1	2
VCAM1_ITGB7	1	7
IGF1_IGF1R	1	1
IL6_IL6R	1	1
CCL21_CXCR3	1	2
LAMC1_ITGA6	1	5
COL1A1_ITGA1	1	2
COL6A3_ITGA1	1	2
COL5A2_ITGA1	1	2
COL1A2_ITGA1	1	3
COL6A1_ITGA1	1	3
COL6A2_ITGA1	1	3
LAMC1_ITGB1	1	6
FGF2_CD44	1	7
COL4A1_ITGA1	1	2
LAMB1_ITGA1	1	1
LAMC1_ITGA1	1	2
CXCL8_SDC1	1	3
COL1A1_ITGAV	1	1
PLAU_ITGB1	1	5
COL1A2_ITGAV	1	2
LAMA4_ITGAV	1	1
LAMB1_ITGAV	1	1
NID1_ITGB1	1	7
EDIL3_ITGAV	1	2
MFGE8_ITGAV	1	1
COL4A1_ITGAV	1	2
TGFB1_ITGB1	1	2
LAMC1_ITGAV	1	1
COL8A1_ITGA1	1	2
FBN1_ITGAV	1	2
COL5A1_ITGA1	1	2
ACTR2_ADRB2	1	1
PSEN1_CD44	1	5
THBS1_SDC4	1	3
LAMA2_ITGA1	1	2
TNC_ITGB1	1	5
PLAU_ITGAV	1	1
TGFB1_ITGAV	1	1
HGF_ITGB1	1	8
TFPI_SDC4	1	3
WNT5A_ADRB2	1	1
TNC_SDC1	1	7
COL16A1_ITGB1	1	6
FN1_ITGAV	1	2
HRAS_INSR	1	1
TNC_ITGAV	1	2
FGF2_SDC4	1	2
TNC_SDC4	1	2
TGM2_ITGB1	1	4
NID1_ITGAV	1	1
JAM3_ITGB1	1	7
MMP1_CD44	1	2
IL11_IL6ST	1	4
CCL7_CCR10	1	2
BMP4_BMPR2	1	2
COL7A1_ITGB1	1	3
LAMC3_ITGA6	1	4
TGM2_SDC4	1	2
COL4A5_ITGA1	1	1
IGF1_INSR	1	1
ADAM12_ITGB1	1	6
SERPINE1_ITGAV	1	1
CCL19_CCR10	1	2
COL4A5_ITGB1	1	2
LAMC3_ITGB1	1	6
COL4A5_ITGAV	1	1
SORBS1_ITGA1	1	2
POMC_ADRB2	1	1
SCT_ADRB2	1	1
COL4A4_ITGA1	1	2
VEGFC_ITGB1	1	4
TGFB2_ACVR1	1	1
COL4A3_ITGA1	1	1
PTHLH_ADRB2	1	1
COL4A6_ITGA1	1	1
VEGFD_ITGA1	1	1
ADAM10_CD44	1	4
JAM3_ITGB2	1	4
GNAS_ADCY7	1	1
FGF7_FGFR4	1	1
FN1_ITGA4	1	4
THBS2_ITGA4	1	4
PLAU_ITGB2	1	5
MDK_ITGA4	1	2
THBS1_ITGA4	1	3
GNAI2_ADCY7	1	1
CD14_ITGB2	1	1
FGF2_FGFR4	1	1
TGM2_ITGA4	1	3
LAMA1_ITGA6	1	2
ICAM2_ITGB2	1	3
PROC_ITGB2	1	1
ADAM28_ITGA4	1	1
COL11A1_ITGB1	1	5
FGF13_FGFR4	1	1
VEGFD_ITGB1	1	1
FGF9_FGFR4	1	1
LGALS9_CD44	1	2
LAMA5_SDC1	1	1
FGF1_CD44	1	5
MADCAM1_CD44	1	1
CLCF1_IL6ST	1	2
SPP1_ITGA4	1	1
SPP1_CD44	1	1
CXCL8_SDC2	1	1
CALM1_PTPRA	1	2
HGF_SDC2	1	2
TGFB3_ITGB1	1	5
MMP2_SDC2	1	2
COL4A4_ITGB1	1	3
IFNG_IFNGR2	1	1
IL15_IL2RG	1	3
ICAM4_ITGB1	1	2
HP_ITGB2	1	1
ICAM3_ITGB2	1	3
KNG1_ITGB2	1	1
FGG_ITGB2	1	1
HP_CD22	1	1
FN1_SDC2	1	1
BST2_LILRA4	1	1
KNG1_SDC2	1	1
GSTP1_TRAF2	1	1
TGFB1_SDC2	1	1
GNAS_GCGR	1	1
LTB_CD40	1	1
ADAM9_ITGB1	1	2
LAMA5_ITGB1	1	1
BMP1_BMPR2	1	3
RGMB_BMPR2	1	1
ICAM4_ITGB2	1	2
ADM_RAMP3	1	1
FYN_THY1	1	1
ADM_CALCRL	1	1
PF4_SDC2	1	1
LIPH_LPAR2	1	1
RGMA_BMPR2	1	1
APOB_ITGB2	1	1
TGFB3_TGFBR1	1	2
CXCL12_SDC4	1	3
COL9A3_ITGB1	1	1
MMP9_ITGB2	1	2
AGRN_ITGB1	1	3
CCL21_CCR7	1	1
FGF7_FGFR1	1	1
CCL19_CCR7	1	1
MMP2_CCR2	1	3
CCL2_CCR2	1	3
ADAM15_ITGB1	1	1
COL4A6_ITGB1	1	1
CALM2_INSR	1	1
SPTAN1_PTPRA	1	3
CCL11_CCR2	1	2
LGALS9_SLC1A5	1	2
IGF2_INSR	1	1
MMP7_CD44	1	1
EFNB2_PECAM1	1	1
LIF_IL6ST	1	1
JAG1_NOTCH2	1	1
GDF11_BMPR2	1	1
MMP7_SDC1	1	1
GNAI2_CXCR3	1	3
C3_CD19	1	3
CCL11_CXCR3	1	3
ICAM4_ITGAL	1	1
AGTRAP_RACK1	1	2
GNAI2_S1PR4	1	2
CALM1_FAS	1	1
CXCL12_CD4	1	1
TGFB1_TGFBR2	1	1
TGFB2_TGFBR2	1	1
B2M_KLRC1	1	1
FADD_FAS	1	1
ICAM3_ITGAL	1	1
TNFSF10_RIPK1	1	1
JAG1_NOTCH1	1	1
ADAM10_NOTCH1	1	1
HSP90B1_TLR7	1	2
CXCL10_CXCR3	1	2
CXCL9_CXCR3	1	2
LAMA1_ITGB1	1	2
SLPI_CD4	1	1
PSEN1_NOTCH1	1	1
MFAP2_NOTCH1	1	1
TGFB2_TGFBR1	1	1
LAMA1_SDC4	1	2
ADAM9_ITGA6	1	2
FST_BMPR2	1	1
LAMC2_ITGA6	1	1
NCAM1_PTPRA	1	2
DLK1_NOTCH1	1	1
SEMA7A_ITGB1	1	1
MMP9_CD44	1	1
CCL5_CXCR3	1	1
CXCL10_SDC4	1	1
CCL8_CCR2	1	1
CCL26_CCR2	1	1
IL10_IL10RA	1	1
NPNT_ITGA8	1	1
IRAK4_TLR7	1	1
ZG16B_CXCR4	1	1

## Sheet: iCAFs_Dendritic
Name	Score	Freq
COL1A2_CD44	3.34803e-20	18
LGALS1_PTPRC	4.23776e-19	16
COL1A1_CD44	2.18209e-17	18
APP_RPSA	1.45124e-16	13
HMGB1_CXCR4	1.00356e-15	15
COL1A2_ITGB1	3.53468e-15	15
VIM_CD44	1.60112e-14	12
VCAN_CD44	1.09303e-13	17
TIMP2_CD44	1.2501e-13	16
COL6A1_ITGB1	3.36956e-13	15
COL1A1_ITGB1	5.1458e-13	15
FN1_CD44	1.12595e-12	16
MIF_CXCR4	1.2177e-12	15
SPON2_ITGB2	2.7217e-12	15
COL3A1_ITGB1	3.5732e-12	15
LAMB2_RPSA	2.84876e-11	15
COL14A1_CD44	3.11082e-11	17
TIMP3_CD44	1.23401e-10	16
COL6A3_ITGB1	1.31513e-10	15
LAMA2_RPSA	4.33348e-10	16
COL6A2_ITGB1	2.00369e-09	13
VCAM1_ITGB2	5.73691e-09	15
LUM_ITGB1	6.9641e-09	14
COL5A1_ITGB1	4.81036e-08	15
VCAN_ITGB1	1.11291e-07	12
COL5A2_ITGB1	1.20341e-07	14
ICAM1_ITGB2	1.31781e-07	13
CXCL12_CXCR4	1.87952e-07	14
VCAM1_EZR	2.26883e-07	14
PLAT_ITGB2	2.72259e-07	14
LGALS1_ITGB1	6.23925e-07	8
LAMB1_ITGB1	7.37692e-07	14
VCAM1_MSN	7.37692e-07	14
CXCL12_CD4	1.62695e-06	15
COL4A1_ITGB1	1.6681e-06	14
MIF_CD44	3.23581e-06	9
TIMP2_ITGB1	7.53081e-06	10
FBN1_ITGB1	7.61438e-06	13
FBLN1_ITGB1	9.24526e-06	12
C3_ITGB2	9.66404e-06	12
COL18A1_ITGB1	1.52532e-05	12
LGALS3BP_ITGB1	1.80748e-05	9
CALR_HLA-F	5.21723e-05	9
FN1_ITGB1	5.99155e-05	10
CXCL14_CXCR4	6.70236e-05	12
B2M_HLA-F	8.26677e-05	8
PLAU_ITGB2	9.12066e-05	12
JAM3_ITGB2	0.000120318	14
THBS2_ITGB1	0.000220916	12
TGFB1_CXCR4	0.000258522	11
THBS1_ITGB1	0.000326755	9
APOE_TREM2	0.000477485	11
LAMA2_ITGB1	0.000669385	13
COL16A1_ITGB1	0.000735296	12
LAMC3_ITGB1	0.000762121	11
VCAN_ITGA4	0.00100009	10
THBS1_ITGA4	0.00109725	9
GRN_TNFRSF1B	0.00196091	9
CXCL12_ITGB1	0.00289993	12
NID1_ITGB1	0.00296124	9
HSPG2_ITGB1	0.00318299	11
ICAM1_IL2RG	0.00361196	8
LAMA4_ITGB1	0.00384139	9
FN1_ITGA4	0.0042667	10
HAS2_CD44	0.00432325	12
LAMC1_ITGB1	0.00555947	9
HGF_CD44	0.00562586	12
VCAM1_ITGB1	0.00734088	10
TGFB3_ITGB1	0.0132008	10
THBS2_ITGA4	0.0142458	10
BGN_TLR2	0.0225506	10
MDK_ITGA4	0.0265997	9
MMP2_PECAM1	0.027979	9
TGFB3_TGFBR2	0.0291119	9
PKM_CD44	0.0343617	5
TNC_ITGB1	0.0478339	9
VCAN_TLR2	0.0526277	9
F10_ITGB2	0.0556461	8
HGF_ITGB1	0.0591507	10
CCL2_CCR1	0.0725686	9
AGTRAP_RACK1	0.197061	3
HMGB1_TLR2	0.202804	7
MDK_ITGB1	0.235307	6
GNAI2_ADCY7	0.250246	8
VCAM1_ITGA4	0.31058	7
TGFB1_ITGB1	0.340017	8
PLAU_ITGB1	0.371501	7
ADAM12_ITGB1	0.424382	9
MFGE8_ITGAV	0.606497	8
PTGS2_ALOX5	0.628931	8
GNAS_ADCY7	0.695382	7
HSP90B1_TLR2	0.839164	7
HLA-C_LILRB2	0.939418	6
APP_NOTCH2	0.939418	3
TGFB1_TGFBR2	0.944661	6
CXCL12_CXCR3	1	4
HSP90B1_TLR7	1	5
CCL19_CXCR3	1	4
EFNB2_PECAM1	1	4
IL7_IL2RG	1	6
CXCL9_CXCR3	1	2
SLPI_CD4	1	4
IL16_CD4	1	4
BST2_LILRA4	1	3
IL18_IL18R1	1	1
COL11A1_ITGB1	1	2
PROS1_AXL	1	7
ADM_CALCRL	1	3
CCL21_CXCR3	1	4
B2M_CD3D	1	4
HLA-A_CD3D	1	4
HLA-C_CD3D	1	4
DCN_EGFR	1	1
HLA-B_CD3D	1	3
HSP90AA1_EGFR	1	1
CALM1_EGFR	1	1
S100A4_EGFR	1	1
ARF4_EGFR	1	1
CALM2_EGFR	1	1
MIF_EGFR	1	1
GSTP1_EGFR	1	1
VCAN_EGFR	1	1
GRN_EGFR	1	1
ADAM17_ITGB1	1	3
EFEMP1_EGFR	1	1
ANXA1_EGFR	1	1
ICAM1_EGFR	1	1
CALM3_EGFR	1	1
LAMB2_ITGB1	1	5
TGFB1_EGFR	1	1
GNAI2_EGFR	1	1
COL1A1_ITGAV	1	6
COL1A2_ITGAV	1	7
RELN_ITGB1	1	5
COMP_ITGB1	1	6
ADAM10_TREM2	1	6
JAM3_ITGB1	1	7
CD14_ITGB1	1	2
FGF13_EGFR	1	1
ANGPT1_ITGB1	1	5
IL7_IL7R	1	4
SERPINE1_ITGAV	1	5
TNC_EGFR	1	1
TGFB2_TGFBR2	1	5
FGF1_CD44	1	4
LAMB1_ITGAV	1	4
NID1_ITGAV	1	4
VEGFA_EGFR	1	1
GAS6_AXL	1	6
IL6_IL6ST	1	3
VTN_ITGB1	1	1
HBEGF_EGFR	1	1
ICAM4_ITGB1	1	4
ANG_EGFR	1	1
COL4A4_ITGB1	1	2
PRG4_CD44	1	7
TSLP_IL7R	1	3
LGALS9_CD44	1	1
ICAM2_ITGB2	1	4
ADAM10_CD44	1	2
MMP9_CD44	1	1
ICAM5_ITGB2	1	4
MMP9_ITGB2	1	1
FLT3LG_FLT3	1	3
CCL19_CCR7	1	6
MMP9_IFNAR1	1	1
ADAM10_IL6R	1	5
ADAM17_IL6R	1	6
LGALS9_SLC1A5	1	3
TNFSF10_TNFRSF10A	1	1
VCAN_TLR1	1	6
HSP90B1_TLR1	1	6
BGN_TLR1	1	6
ADM_RAMP2	1	2
CSF1_CSF1R	1	6
CCL4_CCR1	1	3
B2M_LILRB1	1	4
HLA-A_LILRB1	1	5
HLA-C_LILRB1	1	5
HLA-B_LILRB1	1	3
TNFSF13B_CD40	1	5
COL1A1_CD36	1	2
C3_ITGAX	1	7
THBS1_CD36	1	2
ADAM10_AXL	1	4
ICAM1_ITGAX	1	7
COL1A2_CD36	1	2
ANXA1_FPR1	1	7
IL34_CSF1R	1	7
CCL5_CCR1	1	3
ADAM9_ITGB1	1	4
COL1A1_ITGA5	1	4
C3_ITGAM	1	7
C3_CD19	1	2
ICAM1_ITGAM	1	7
TNC_ITGA5	1	2
CXCL16_CXCR6	1	2
GNAI2_FPR1	1	7
CFH_ITGAM	1	6
F10_ITGAM	1	4
TNFSF13B_TNFRSF13C	1	2
FBN1_ITGA5	1	5
COL18A1_ITGA5	1	3
FN1_ITGA5	1	4
B2M_LILRB2	1	6
HLA-A_LILRB2	1	6
HLA-B_LILRB2	1	5
SPON2_ITGAM	1	6
MMP2_SDC2	1	6
TGFB1_TGFBR1	1	2
TGFB3_TGFBR1	1	2
CD14_ITGA4	1	2
BMP1_BMPR2	1	2
RGMB_BMPR2	1	2
MMP9_ITGAM	1	2
ICAM2_ITGAM	1	1
CXCL9_FCGR2A	1	5
PGF_FLT1	1	2
VEGFA_FLT1	1	2
ADAM17_ITGA5	1	1
CCL8_CCR1	1	4
ADM_ADRB2	1	3
ADM_VIPR1	1	1
CCL13_CCR1	1	3
ANGPTL2_LILRB2	1	5
ANGPT1_ITGA5	1	2
CCL26_CCR1	1	4
GSTP1_TRAF2	1	2
GNAI2_CXCR3	1	4
LPL_CD44	1	5
FADD_TRADD	1	1
CXCL13_CXCR3	1	1
CD14_ITGB2	1	5
SEMA6D_TYROBP	1	7
CCL5_CXCR3	1	1
CXCL10_CXCR3	1	1
CCL11_CXCR3	1	3
IL11_IL6ST	1	6
CCL2_CCR4	1	1
CCL21_CCR7	1	6
CXCL12_CCR4	1	1
RLN2_RAMP2	1	1
CALM1_PTPRA	1	3
COL9A3_ITGB1	1	2
MFGE8_PDGFRB	1	1
F13A1_ITGA4	1	2
ADAM28_ITGA4	1	3
TGM2_ITGA4	1	7
VEGFA_ITGB1	1	3
GNAS_PTGIR	1	3
TFPI_SDC4	1	4
RTN4_NGFR	1	1
APP_NGFR	1	1
TGM2_ITGB1	1	3
FGF2_SDC4	1	3
COL7A1_ITGB1	1	3
MDK_SDC4	1	2
PSAP_AR	1	1
THBS1_SDC4	1	4
WNT5A_FZD7	1	1
CALM3_AR	1	1
DEFB1_CCR6	1	3
BMP4_BMPR2	1	2
ADAM10_GPNMB	1	1
TGM2_SDC4	1	2
SEMA4C_PLXNB2	1	2
ICAM4_ITGB2	1	5
BDNF_NGFR	1	1
CXCL10_SDC4	1	2
NCAM1_PTPRA	1	2
PLAT_ITGAM	1	5
LAMA5_ITGB1	1	1
TNC_SDC4	1	5
RSPO3_SDC4	1	3
TNFSF10_RIPK1	1	4
FGF2_CD44	1	6
WNT2_FZD7	1	1
ADAM12_SDC4	1	4
SPP1_CD44	1	3
HLA-A_LILRA1	1	2
HLA-C_LILRA1	1	2
FYN_THY1	1	2
VEGFA_SIRPA	1	3
APOE_SDC2	1	1
WNT5A_ADRB2	1	2
BMP5_BMPR2	1	1
SPP1_ITGA4	1	3
HLA-B_LILRA1	1	2
SPP1_PTGER4	1	3
CXCL12_SDC4	1	3
WNT5A_FZD2	1	3
CTF1_IL6ST	1	2
CSF1_SIRPA	1	5
SPP1_ITGB1	1	2
FBN1_ITGAV	1	4
BMP7_ACVR1	1	1
DLL1_NOTCH1	1	1
CCL7_CCR1	1	2
VEGFC_ITGB1	1	4
CX3CL1_CX3CR1	1	2
ICAM3_CD209	1	1
SCT_ADRB2	1	2
MADCAM1_ITGA4	1	1
LHB_ADRB2	1	1
WNT4_FZD2	1	3
CD14_TLR1	1	3
COL4A5_ITGB1	1	3
ICAM4_ITGA4	1	2
PLAU_ITGAM	1	5
COL4A6_ITGB1	1	1
TNFSF4_TRAF2	1	1
DLL1_NOTCH2	1	4
HRAS_TLR2	1	7
BMP2_ACVR1	1	1
TGFB2_ACVR1	1	1
CD274_CD80	1	2
WNT4_NOTCH1	1	2
IL24_IL20RB	1	1
IL6_IL6R	1	5
INHBA_ACVR1	1	1
VEGFD_ITGA4	1	1
VEGFD_ITGB1	1	1
CD99_PILRA	1	1
APP_NCSTN	1	2
TNFSF10_TNFRSF10B	1	1
FN1_ITGB7	1	3
THBS1_ITGA6	1	1
COL6A1_ITGA6	1	2
CCL11_CCR5	1	3
CCL2_CCR5	1	4
FN1_ITGA6	1	2
APP_PTGER2	1	3
ADM_GPR84	1	3
HBEGF_CD44	1	1
MMP2_FGFR1	1	1
FGF7_FGFR1	1	1
LAMA4_ITGA6	1	2
VCAM1_ITGB7	1	3
LAMC1_ITGA6	1	1
THBS2_CD36	1	1
S100A4_CCR5	1	2
GNAI2_UNC5B	1	1
LAMA4_ITGAV	1	2
LAMC1_ITGAV	1	4
MMP1_CD44	1	1
THBS2_ITGA6	1	2
PLAU_ITGAV	1	1
CALR_ITGAV	1	1
VEGFA_ITGAV	1	1
FN1_ITGAV	1	5
GNAI2_CCR5	1	3
VEGFA_EPHB2	1	1
HLA-B_CANX	1	1
ICAM1_ITGAL	1	3
TGFB1_ITGAV	1	4
LIF_IL6ST	1	1
SPTAN1_PTPRA	1	1
ADAM9_ITGAV	1	3
LAMB1_ITGA6	1	2
AFDN_NECTIN2	1	1
AFDN_F11R	1	2
AFDN_EPHB2	1	1
CCL13_CCR5	1	2
HSPG2_FGFR1	1	1
TNC_ITGAV	1	5
EDIL3_ITGAV	1	4
TGFB2_TGFBR1	1	3
ICAM4_ITGAV	1	2
ADAM10_TSPAN14	1	1
FN1_SDC2	1	2
TGFB1_SDC2	1	3
ICAM5_ITGAL	1	1
FGF18_FGFR1	1	1
FGF13_FGFR1	1	1
VEGFB_FLT1	1	1
ANOS1_SDC2	1	2
WNT5A_FZD1	1	2
SEMA3A_PLXNA1	1	1
IGF1_INSR	1	3
CCL5_SDC4	1	1
LAMA2_ITGA6	1	2
WNT2_FZD2	1	1
EFNA5_EPHB2	1	1
TNFSF14_LTBR	1	1
ADM_RAMP1	1	3
SEMA4D_PLXNB2	1	2
SEMA6D_PLXNA1	1	1
IL10_IL10RA	1	4
WNT4_FZD1	1	1
SFRP1_FZD2	1	2
CSF3_CSF1R	1	1
ICAM4_ITGAM	1	3
CCL7_CCR5	1	1
COL4A3_ITGB1	1	1
SCT_GPR84	1	2
COMP_CD36	1	1
PF4_SDC2	1	1
ADM2_GPR84	1	2
TNFSF11_TNFRSF11A	1	1
CALM3_INSR	1	2
ADAM10_NOTCH2	1	2
SEMA3A_PLXNA4	1	1
PSEN1_NOTCH2	1	2
PTMA_VIPR1	1	1
JAG1_NOTCH2	1	2
ASIP_MGRN1	1	1
PSEN1_NCSTN	1	2
WNT5A_FZD6	1	1
CTHRC1_FZD6	1	1
ASIP_F11R	1	1
HSPA8_ADRB2	1	2
CXCL2_XCR1	1	1
CALM1_KCNQ1	1	1
ACTR2_ADRB2	1	2
FGF7_NRP1	1	1
IGFBP4_FZD8	1	1
ARPC5_ADRB2	1	2
GNAI2_ADRA2B	1	1
GNAI2_S1PR3	1	1
GNAI2_DRD2	1	1
COL4A1_ITGB8	1	1
FN1_ITGB8	1	1
COL4A1_ITGAV	1	5
VEGFA_NRP1	1	1
ICAM3_ITGB2	1	3
TGFB1_ITGB8	1	1
S100A9_ITGB2	1	2
ANXA1_DYSF	1	1
CD14_RIPK1	1	1
PGF_NRP1	1	1
FGF2_NRP1	1	1
PLAU_MRC2	1	1
BGN_LY96	1	2
APOC3_TLR2	1	2
PSEN1_CD44	1	5
TGFB1_ITGB5	1	1
BGN_TLR4	1	3
HMGB1_TLR4	1	3
COL4A2_ITGB5	1	1
HSPA1A_TLR4	1	3
HSP90B1_TLR4	1	3
TGFB1_SMAD3	1	2
HGF_SDC2	1	3
VCL_ITGB5	1	1
LAMC3_ITGA6	1	1
MDK_ITGA6	1	1
PLAU_ITGB5	1	1
COL18A1_ITGB5	1	1
LTBP1_ITGB5	1	1
HRG_FCGR1A	1	2
INHBA_SMAD3	1	2
SERPINE1_ITGB5	1	1
TGFB3_ITGB5	1	1
HSPA4_TLR4	1	3
CD40LG_ITGB2	1	1
EDIL3_ITGB5	1	1
ADAM9_ITGB5	1	1
LTBP3_ITGB5	1	1
ADAM9_ITGA6	1	1
INHBB_SMAD3	1	1
IL10_IL10RB	1	2
COL4A4_ITGAV	1	2
HP_ITGB2	1	2
NPNT_ITGB1	1	2
LTA_TNFRSF1B	1	1
GRN_TNFRSF1A	1	1
COL1A1_ITGA1	1	1
COL6A1_ITGA1	1	1
COL5A1_ITGA1	1	1
COL6A2_ITGA1	1	1
COL6A3_ITGA1	1	1
COL5A2_ITGA1	1	1
COL1A2_ITGA1	1	1
COL4A1_ITGA1	1	1
COL8A1_ITGA1	1	1
SORBS1_ITGA1	1	1
LAMA2_ITGA1	1	1
COL4A4_ITGA1	1	1
IRAK4_TLR7	1	1
FGA_ITGB2	1	1
CXCL8_SDC2	1	1
FGA_ITGAV	1	1
CCL3_CCR1	1	1
HLA-C_NOTCH4	1	2
THBS2_NOTCH4	1	2
HGF_NRP1	1	1
VEGFB_NRP1	1	1
SEMA3F_NRP1	1	1
JAG1_NOTCH4	1	2
VWF_SIRPA	1	1
CCL14_CCR1	1	1
CCL15_CCR1	1	1
SEMA3F_PLXNA1	1	1
IL15_IL2RG	1	2
NGF_KIDINS220	1	1
CALM2_INSR	1	1
ARF1_INSR	1	1
MMP2_CCR2	1	3
WNT2_FZD1	1	1
LAMA1_RPSA	1	3
ADAM15_ITGAV	1	1
GNB3_TGFBR1	1	1
CLCF1_IL6ST	1	1
LAMA1_ITGB1	1	2
DLK1_NOTCH2	1	1
SORBS1_INSR	1	1
BMP6_BMPR2	1	1
DLL1_NOTCH4	1	1
ADM2_RAMP1	1	1
CCL8_CCR2	1	1
FN1_CD79A	1	1
DCN_MET	1	1
GNAI2_S1PR4	1	2
PLAU_ITGA5	1	1
CCL11_CCR2	1	1
CCL2_CCR2	1	2
COL9A1_ITGB1	1	1
ADAM15_ITGA5	1	1
FADD_TRAF2	1	1
CCL26_CCR2	1	1
JAG2_NOTCH2	1	1
IRAK4_TLR4	1	2
PTHLH_ADRB2	1	1
FABP5_RXRA	1	1
ICAM3_ITGAL	1	1
MMP7_CD44	1	1
DLK1_NOTCH1	1	1
MFAP2_NOTCH1	1	1
WNT3_FZD5	1	1
WNT2_FZD5	1	1
HP_ITGAM	1	1
POMC_GPR84	1	1
PTHLH_GPR84	1	1
COL4A6_ITGAV	1	1

## Sheet: iCAFs_Mast
Name	Score	Freq
COL1A2_CD44	1.41782e-17	13
COL1A1_CD44	3.72972e-17	12
TIMP3_CD44	4.2525e-16	13
COL14A1_CD44	6.13615e-11	10
VCAN_CD44	1.90692e-10	10
VIM_CD44	1.37709e-09	9
FN1_CD44	1.57683e-09	11
MIF_CD44	8.6073e-08	9
TIMP2_CD44	2.33265e-07	8
LGALS1_PTPRC	2.0153e-06	9
KITLG_KIT	0.0006693	8
PKM_CD44	0.00462769	5
APP_RPSA	0.0141532	4
LAMA2_RPSA	0.0292312	6
GNAS_ADCY7	0.0870547	7
LAMB2_RPSA	0.0956886	4
HSPA8_ADRB2	0.102185	6
LPL_CD44	0.271202	4
CFH_ITGAM	0.312646	6
PSEN1_CD44	0.438589	5
SPP1_CD44	0.59935	3
CXCL12_CXCR4	0.647816	5
SPON2_ITGAM	0.788534	5
HSP90B1_TLR4	1	2
HMGB1_TLR4	1	2
HSPA1A_TLR4	1	2
AGTRAP_RACK1	1	3
BGN_TLR4	1	3
CXCL12_CD4	1	2
GNAI2_ADCY7	1	3
HGF_CD44	1	5
ICAM1_IL2RG	1	2
CXCL14_CXCR4	1	4
ARPC5_ADRB2	1	3
PLAU_ITGAM	1	4
TGFB1_TGFBR2	1	2
ICAM1_ITGAM	1	3
TGFB2_TGFBR2	1	2
LAMB1_ITGAV	1	4
LAMA4_ITGAV	1	4
GNAI2_EDNRB	1	1
SEMA6D_TYROBP	1	3
FN1_ITGA9	1	4
RGMA_BMPR2	1	5
IL11_IL6ST	1	1
BMP1_BMPR2	1	1
TNC_ITGA9	1	1
ADAM12_ITGA9	1	4
VCAM1_ITGA9	1	4
TGFB2_ACVR1	1	2
LGALS9_CD44	1	1
HLA-B_CANX	1	2
CALR_HLA-F	1	1
B2M_HLA-F	1	2
TGFB1_ITGAV	1	3
SERPINE1_ITGAV	1	2
COL1A1_ITGAV	1	4
LAMC1_ITGAV	1	3
CALR_ITGAV	1	2
MFGE8_ITGAV	1	3
FBN1_ITGAV	1	4
COL1A2_ITGAV	1	4
COL4A1_ITGAV	1	4
FN1_ITGAV	1	2
TGFB1_SMAD3	1	1
THBS1_ITGA2B	1	3
ADAM10_CD44	1	4
LGALS9_SLC1A5	1	1
APP_NOTCH2	1	3
CALR_ITGA2B	1	3
COL1A2_ITGA2B	1	3
FN1_ITGA2B	1	3
CALM2_KCNQ1	1	1
CALM1_KCNQ1	1	1
CALM3_KCNQ1	1	1
PTHLH_ADRB2	1	2
ADM_ADRB2	1	4
ACTR2_ADRB2	1	4
MMP2_FGFR1	1	2
TGFB1_CXCR4	1	2
TNFSF10_RIPK1	1	2
INHBA_SMAD3	1	1
THBS1_ITGA4	1	3
ADAM10_IL6R	1	2
VCAN_ITGA4	1	4
FN1_ITGA4	1	3
HSPG2_FGFR1	1	1
LAMA2_ITGA3	1	2
THBS1_ITGA3	1	2
CALR_ITGA3	1	1
TIMP2_ITGA3	1	1
LAMC1_ITGA3	1	1
FN1_ITGA3	1	1
PSEN1_NOTCH2	1	2
ADAM10_NOTCH2	1	1
EDIL3_ITGAV	1	2
NID1_ITGAV	1	4
TGFB3_TGFBR2	1	1
TGFB3_TGFBR1	1	1
ARF6_PLD1	1	1
PSEN1_NOTCH4	1	1
THBS2_ITGA4	1	3
THBS2_NOTCH4	1	1
NID1_ITGA3	1	3
LAMC3_ITGA3	1	2
LAMA5_ITGA3	1	1
LAMB1_ITGA3	1	2
CXCL9_FCGR2A	1	4
PSEN1_NOTCH1	1	1
MFAP5_NOTCH1	1	1
FBN1_ITGA5	1	3
SPP1_ITGA5	1	1
APP_NCSTN	1	1
PLAT_ITGAM	1	3
FGF7_FGFR3	1	1
TGFB2_TGFBR1	1	2
PLAU_ITGA3	1	1
FLT3LG_FLT3	1	1
MFAP2_NOTCH1	1	1
FGF1_CD44	1	2
FGF2_FGFR1	1	1
VCAM1_MSN	1	3
C3_ITGAM	1	3
GSTP1_TRAF2	1	1
HBEGF_CD44	1	2
PTGS2_ALOX5	1	2
DLK1_NOTCH2	1	1
ICAM1_IL2RA	1	1
APP_PTGER2	1	3
FN1_ITGA5	1	1
SPON2_ITGB2	1	2
COL1A1_ITGA5	1	2
TIMP1_FGFR2	1	1
ADAM17_IL6R	1	1
ADAM17_ITGA5	1	1
IRAK4_TLR4	1	1
INHBA_ACVR1	1	2
BMP4_BMPR2	1	2
FST_BMPR2	1	2
WNT2_FZD1	1	1
FGF7_FGFR2	1	1
BMP1_BMPR1A	1	1
DLL1_NOTCH2	1	1
ICAM4_ITGA2B	1	1
VEGFA_ITGA9	1	2
PRG4_CD44	1	3
GNAI2_UNC5B	1	1
VCAM1_EZR	1	1
FGF2_CD44	1	4
LAMA1_RPSA	1	2
LAMB1_ITGB1	1	1
COL1A1_ITGB1	1	2
LAMA4_ITGB1	1	1
LAMC1_ITGB1	1	1
TIMP2_ITGB1	1	1
NID1_ITGB1	1	1
VCAN_ITGB1	1	2
LUM_ITGB1	1	1
VCAM1_ITGB1	1	1
COL6A3_ITGB1	1	1
COL1A2_ITGB1	1	2
COL6A2_ITGB1	1	1
COL3A1_ITGB1	1	2
FBN1_ITGB1	1	1
FBLN1_ITGB1	1	2
COL18A1_ITGB1	1	1
COL6A1_ITGB1	1	1
PLAU_ITGB1	1	1
COL5A2_ITGB1	1	1
COL4A1_ITGB1	1	1
LAMB2_ITGB1	1	1
MIF_CXCR4	1	2
HAS2_CD44	1	4
PLAU_ITGAV	1	2
THBS1_ITGB1	1	1
WNT5A_FZD7	1	1
F10_ITGAM	1	2
LAMA2_ITGB1	1	1
PLAT_ITGB2	1	1
CCL2_CCR4	1	1
WNT5A_ADRB2	1	2
ADAM28_ITGA4	1	1
VCAM1_ITGA4	1	2
VCAM1_ITGB2	1	2
JAM3_ITGB1	1	2
COL5A1_ITGB1	1	1
PLAU_ITGB2	1	1
PLAU_ITGA5	1	1
COL18A1_ITGA5	1	1
GNAI2_S1PR1	1	1
ICAM4_ITGAM	1	1
BMP5_BMPR2	1	1
VCAM1_ITGB7	1	1
WNT5A_RYK	1	1
ICAM1_ITGB2	1	1
ICAM4_ITGA4	1	2
ICAM4_ITGB2	1	1
ICAM4_ITGB1	1	1
F10_ITGB2	1	1
LAMA1_ITGB1	1	1
GNAI2_S1PR4	1	1
ICAM4_ITGAV	1	1
HEBP1_ADRA2A	1	1
SCT_RAMP2	1	1
SCT_ADRB2	1	2
MMP2_PECAM1	1	1
HGF_ITGB1	1	1
HGF_MET	1	1
HGF_NRP1	1	1
INHBA_ACVR1B	1	1
C3_ADRA2A	1	1
FGF2_NRP1	1	1
WNT5A_FZD6	1	1
SEMA3A_NRP1	1	1
PIGF_FLT1	1	1
WNT4_FZD6	1	1
JAM3_ITGB2	1	1
EFEMP2_AQP1	1	1
CSF1_SIRPA	1	1
COL4A5_ITGB1	1	1
CXCL12_ITGB1	1	1
ADM_RAMP2	1	1
COL4A5_ITGAV	1	2
TIMP3_KDR	1	1
COL18A1_KDR	1	1
VEGFA_KDR	1	1
FGF7_NRP1	1	1
AGT_ADRA2A	1	1
CXCL12_ADRA2A	1	1
SAA1_ADRA2A	1	1
CXCL16_ADRA2A	1	1
VEGFA_FLT1	1	1
POMC_ADRB2	1	1
APOD_LEPR	1	1
GSTO1_RYR1	1	2
BDNF_BEX3	1	1
ALOX5AP_ALOX5	1	2
ADM_CALCRL	1	1
HMGB1_CXCR4	1	1
ANXA1_FPR1	1	1
HMGB1_TLR2	1	1
HSP90B1_TLR2	1	1
VCAN_TLR2	1	1
ADAM9_ITGAV	1	1
GRN_TNFRSF1B	1	1
BGN_TLR2	1	1
GNAI2_FPR1	1	1
TNC_ITGAV	1	2
COL1A1_CD36	1	1
COL1A1_ITGA2	1	1
COL6A3_ITGA2	1	1
COL1A2_CD36	1	1
CSF1_CSF1R	1	1
COL6A2_ITGA2	1	1
COL1A2_ITGA2	1	1
COL4A1_ITGA2	1	1
COL3A1_ITGA2	1	1
LAMB1_ITGA2	1	1
THBS1_CD36	1	1
COL6A1_ITGA2	1	1
FN1_ITGA2	1	1
PROC_ITGAM	1	1
C3_ITGB2	1	1
COL8A1_ITGA2	1	1
TNC_SDC4	1	1
TNC_ITGA2	1	1
MMP1_CD44	1	1
THBS2_CD36	1	1
IL34_CSF1R	1	1
RGMA_NEO1	1	1
C3_CR1	1	1
CCL11_CXCR3	1	1
GNAI2_DRD2	1	1
LEFTY2_ACVR2A	1	1
CXCL12_CXCR3	1	1
GDF10_ACVR1B	1	1
MDK_ITGA4	1	1
SPP1_ITGA4	1	1
IL1B_ADRB2	1	1
LIF_IL6ST	1	1
APOE_LRP5	1	1
WNT2_FZD7	1	1
SPP1_ITGAV	1	1
NCAM1_PTPRA	1	1
LGALS1_ITGB1	1	1
COL1A1_ITGA1	1	1
COL1A2_ITGA1	1	1
ANGPT1_ITGB1	1	1
COMP_ITGB1	1	1
JAG1_NOTCH3	1	1
LAMC2_ITGB1	1	1
TGM2_ITGB1	1	1
THBS1_SDC4	1	1
TF_ADRB2	1	1
COL8A1_ITGA1	1	1
PTHLH_GPR20	1	1

## Sheet: iCAFs_Neutrophil
Name	Score	Freq
VCAN_TLR2	0.0101491	6
BGN_TLR2	0.0122678	4
BGN_TLR4	0.382937	3
BGN_TLR1	0.56546	3
MIF_CXCR2	0.860081	2
HMGB1_TLR2	0.860081	2
VCAN_TLR1	1	2
CALR_HLA-F	1	1
HSP90B1_TLR1	1	2
HSP90B1_TLR2	1	3
CXCL12_CXCR4	1	2
HMGB1_CXCR4	1	1
GNAI2_CXCR2	1	1
GNAI2_CXCR1	1	1
HSP90B1_TLR4	1	1
VASP_CXCR2	1	2
CXCL9_FCGR2A	1	1
LGALS1_PTPRC	1	1
ADAM17_IL6R	1	1
CXCL3_CXCR2	1	1
CXCL2_CXCR2	1	1
SPON2_ITGB2	1	1
PLAT_ITGB2	1	1
ADAM10_IL6R	1	1
CXCL8_CXCR2	1	1
IFNG_IFNGR2	1	1
TNF_FFAR2	1	1
MIF_CXCR4	1	1
MIF_CD44	1	1
COL1A1_CD44	1	1
ADAM10_CD44	1	1
TIMP2_CD44	1	1
COL1A2_CD44	1	1
FN1_CD44	1	1
VCAN_CD44	1	1
CXCL14_CXCR4	1	1
COL14A1_CD44	1	1
MMP7_CD44	1	1
HRAS_TLR2	1	2
SEMA6D_TYROBP	1	1
SCT_GPR84	1	1
PTHLH_GPR84	1	1
GRN_TNFRSF1B	1	1
GRN_TNFRSF1A	1	1
LTB_TNFRSF1A	1	1

## Sheet: iCAFs_NK
Name	Score	Freq
COL1A2_CD44	6.19874e-07	24
COL1A1_CD44	5.62493e-06	21
LGALS1_PTPRC	9.41207e-06	18
B2M_KLRD1	5.02971e-05	18
VIM_CD44	7.64555e-05	15
B2M_CD247	0.000204571	19
CXCL12_CXCR4	0.000276163	23
VCAN_CD44	0.00164119	24
HMGB1_CXCR4	0.00277387	17
MIF_CXCR4	0.00575076	17
TIMP3_CD44	0.0328404	17
TIMP2_CD44	0.0609461	17
CXCL14_CXCR4	0.062004	14
COL3A1_ITGB1	0.0704507	16
FN1_CD44	0.0726522	15
COL1A2_ITGB1	0.110668	15
HLA-E_KLRD1	0.134547	19
HLA-B_KLRD1	0.160758	15
COL1A1_ITGB1	0.255114	15
LUM_ITGB1	0.8282	14
COL14A1_CD44	0.978577	18
VCAN_ITGB1	1	14
COL6A3_ITGB1	1	16
COL18A1_ITGB1	1	10
VEGFD_ITGB1	1	1
B2M_KIR2DL3	1	1
HLA-A_KIR2DL3	1	1
CXCL9_KIR2DL3	1	1
HLA-C_KIR2DL3	1	1
HLA-B_KIR2DL3	1	1
CXCL12_CD4	1	3
LGALS1_ITGB1	1	3
LAMB1_ITGB1	1	7
LGALS3BP_ITGB1	1	5
NID1_ITGB1	1	5
COL6A2_ITGB1	1	13
FBLN1_ITGB1	1	9
COL6A1_ITGB1	1	11
CXCL12_ITGB1	1	7
MDK_ITGB1	1	7
HBEGF_CD44	1	3
VCAM1_ITGB1	1	3
ADAM17_ITGB1	1	1
FBN1_ITGB1	1	11
FN1_ITGB1	1	7
ADAM15_ITGB1	1	3
THBS2_ITGB1	1	13
PLAU_ITGB1	1	3
COL5A2_ITGB1	1	13
LAMA2_ITGB1	1	9
LAMB2_ITGB1	1	7
RELN_ITGB1	1	1
JAM3_ITGB1	1	7
ADAM12_ITGB1	1	7
B2M_HLA-F	1	2
MIF_CD44	1	10
SPON2_ITGB2	1	14
CALR_HLA-F	1	4
VCAN_ITGA4	1	10
C3_ITGB2	1	6
MDK_ITGA4	1	8
FN1_ITGA4	1	10
PLAT_ITGB2	1	12
LAMA2_RPSA	1	15
FN1_ITGB7	1	6
F10_ITGB2	1	4
ICAM1_ITGB2	1	4
THBS1_ITGA4	1	10
ICAM1_IL2RG	1	7
VCAM1_ITGB2	1	6
THBS2_ITGA4	1	12
COL5A1_ITGB1	1	8
PLAU_ITGB2	1	6
VCAM1_MSN	1	4
HLA-A_KIR3DL2	1	4
APP_PTGER2	1	7
LPL_CD44	1	6
VCAM1_ITGA4	1	6
COL16A1_ITGB1	1	6
GNAS_PTGDR	1	8
HLA-B_KIR3DL2	1	4
HGF_CD44	1	8
JAM3_ITGB2	1	8
VCAM1_ITGB7	1	4
F13A1_ITGA4	1	4
VEGFD_ITGA4	1	2
LAMA1_RPSA	1	8
LAMB2_RPSA	1	9
SELPLG_ITGB2	1	2
ADAM10_CD44	1	4
CD14_ITGB2	1	4
HP_ITGB2	1	2
HLA-C_CD3G	1	6
HLA-A_CD3G	1	8
HLA-B_CD3G	1	6
B2M_CD3G	1	8
PSEN1_CD44	1	4
FGF2_CD44	1	6
PSEN1_NOTCH4	1	2
THBS2_NOTCH4	1	2
CD14_ITGA4	1	4
HAS2_CD44	1	2
PRG4_CD44	1	4
KITLG_KIT	1	2
SCT_ADRB2	1	4
NODAL_SMAD3	1	2
PTHLH_ADRB2	1	6
COL4A1_ITGB1	1	8
TIMP2_ITGB1	1	8
CALM1_FAS	1	2
THBS1_ITGB1	1	8
HGF_ITGB1	1	6
TGFB3_ITGB1	1	4
LAMC3_ITGB1	1	8
IL7_IL2RG	1	2
NPNT_ITGB1	1	4
COL4A4_ITGB1	1	2
ANGPT1_ITGB1	1	6
COMP_ITGB1	1	6
COL11A1_ITGB1	1	6
EDIL3_ITGAV	1	2
TGFB1_CXCR4	1	4
IL10_IL10RA	1	2
TSLP_IL7R	1	2
ARPC5_ADRB2	1	6
HLA-E_KLRC2	1	8
HSPA8_ADRB2	1	6
B2M_KLRC2	1	10
APOB_ADRB2	1	2
FGB_ITGB2	1	2
LAMA4_ITGB1	1	8
FGB_ITGAM	1	2
SPON2_ITGAM	1	5
PLAT_ITGAM	1	5
APP_RPSA	1	5
PKM_CD44	1	2
COL1A1_ITGA1	1	1
COL6A1_ITGA1	1	1
COL1A2_ITGA1	1	1
LAMC1_ITGB1	1	6
HSPG2_ITGB1	1	6
LAMB1_ITGA1	1	1
COL6A2_ITGA1	1	1
COL6A3_ITGA1	1	1
MMP7_CD44	1	4
COL8A1_ITGA1	1	1
COL5A1_ITGA1	1	1
COL5A2_ITGA1	1	1
GRN_TNFRSF1B	1	4
MMP2_PECAM1	1	5
VCAM1_EZR	1	4
FGF1_CD44	1	4
C3_ITGAM	1	1
LAMC1_ITGA1	1	1
F13A1_ITGB1	1	2
TGM2_ITGA4	1	6
CFH_ITGAM	1	3
PLAU_ITGAM	1	1
GNAI2_S1PR4	1	2
ICAM1_ITGAM	1	1
WNT5A_ADRB2	1	4
SEMA3A_PLXNA3	1	2
IL15_IL2RG	1	2
COL4A5_ITGB1	1	4
HLA-E_KLRK1	1	2
LAMA2_ITGA1	1	1
SELPLG_ITGAM	1	1
ADAM28_ITGA4	1	2
ICAM2_ITGAM	1	1
IL15_IL2RB	1	2
ACTR2_ADRB2	1	4
ICAM2_ITGB2	1	2
SEMA7A_ITGA1	1	1
EGF_ADRB2	1	2
MICB_KLRK1	1	2
POMC_ADRB2	1	2
ADM_ADRB2	1	2
AGTRAP_RACK1	1	4
MADCAM1_CD44	1	2
ADAM17_NOTCH1	1	1
JAG1_NOTCH1	1	1
INHBA_SMAD3	1	4
PSEN1_NOTCH1	1	1
ADAM10_NOTCH1	1	1
SEMA6D_TYROBP	1	2
SEMA7A_ITGB1	1	2
LAMA1_ITGB1	1	4
MFAP2_NOTCH1	1	1
DLL3_NOTCH1	1	1
CALM1_PTPRA	1	2
B2M_KLRC1	1	2
CD14_ITGB1	1	2
LGALS9_CD44	1	2
TGM2_ITGB1	1	2
SPTAN1_PTPRA	1	2
HLA-E_KLRC1	1	2
MDK_SDC4	1	2
NCAM1_PTPRA	1	2
THBS1_SDC4	1	2
COL9A3_ITGB1	1	2
FBN1_ITGA5	1	2
CXCL12_SDC4	1	2
VEGFC_ITGB1	1	2
CCL11_CXCR3	1	2
COL9A1_ITGB1	1	2
LAMA1_SDC4	1	2
B2M_CD3D	1	4
HLA-B_CD3D	1	2
HLA-A_CD3D	1	2
HLA-C_CD3D	1	2
COL1A1_ITGA5	1	2
KLK3_EPOR	1	2
IGF1_IGF1R	1	2
CCN1_ITGA5	1	2
COL18A1_ITGA5	1	2
TNC_ITGAV	1	2
IGF2_IGF1R	1	2
CCL2_CCR5	1	2
S100A4_CCR5	1	2
CCL4_CCR5	1	2
LIF_LIFR	1	1
LIF_IL6ST	1	2
LAMB3_ITGB1	1	2
CCL5_CCR5	1	2
CCL5_CXCR3	1	2
CXCL10_CXCR3	1	2
CXCL11_CXCR3	1	2
CCL14_CCR5	1	2
IL16_CCR5	1	2
CXCL12_CXCR3	1	2
CCL2_CCR1	1	2
EFNB2_PECAM1	1	1

## Sheet: iCAFs_Treg
Name	Score	Freq
B2M_CD3D	2.14969e-10	10
LGALS1_PTPRC	2.56294e-09	10
COL1A2_CD44	2.78656e-08	8
COL1A1_CD44	5.87988e-08	8
HLA-A_CD3D	5.87988e-08	9
VIM_CD44	9.80058e-08	9
MIF_CXCR4	2.16786e-07	10
HMGB1_CXCR4	2.01111e-06	10
HLA-C_CD3D	2.7036e-06	9
B2M_CD3G	4.70935e-06	10
VCAN_CD44	1.26178e-05	8
TIMP2_CD44	1.26178e-05	8
FN1_CD44	1.77146e-05	9
HLA-B_CD3D	3.78384e-05	8
TIMP3_CD44	4.49659e-05	8
HLA-C_CD3G	5.98169e-05	10
HLA-A_CD3G	8.53196e-05	9
MIF_CD44	0.000279989	8
LAMA2_RPSA	0.000765032	9
COL14A1_CD44	0.00237048	8
CXCL12_CXCR4	0.00526549	7
CXCL14_CXCR4	0.00799489	8
B2M_CD247	0.00994481	6
APP_RPSA	0.0200044	5
FN1_ITGA4	0.0367214	6
HLA-B_CD3G	0.071152	8
SPON2_ITGB2	0.109975	6
MDK_ITGA4	0.229635	6
GRN_TNFRSF1B	0.234473	5
VCAN_ITGB1	0.284235	5
B2M_HLA-F	0.306694	4
PKM_CD44	0.306694	4
ICAM1_IL2RG	0.314617	6
COL6A3_ITGB1	0.381868	5
COL1A2_ITGB1	0.492058	4
TGFB1_CXCR4	0.499839	7
C3_ITGB2	0.668666	7
COL3A1_ITGB1	0.796653	4
IL7_IL2RG	0.931532	3
COL1A1_ITGB1	1	3
COL6A2_ITGB1	1	3
FN1_ITGB1	1	3
COL6A1_ITGB1	1	3
THBS1_ITGB1	1	3
LGALS1_ITGB1	1	2
VCAN_ITGA4	1	4
LUM_ITGB1	1	4
FBLN1_ITGB1	1	4
THBS1_ITGA4	1	4
TIMP2_ITGB1	1	3
COL5A2_ITGB1	1	4
CXCL12_ITGB1	1	3
FBN1_ITGB1	1	3
COL18A1_ITGB1	1	3
CXCL12_CD4	1	6
CXCL12_CCR4	1	3
CXCL12_CXCR3	1	5
LAMA2_ITGB1	1	4
CKLF_CCR4	1	3
THBS2_ITGB1	1	3
COL5A1_ITGB1	1	5
COL16A1_ITGB1	1	3
COL4A1_ITGB1	1	3
AGRN_ITGB1	1	1
TGFB1_TGFBR1	1	1
COMP_ITGB1	1	5
CCL2_CCR4	1	6
NID1_ITGB1	1	4
VCAM1_ITGB1	1	2
LPL_CD44	1	4
FN1_ITGA6	1	1
COL6A1_ITGA6	1	1
THBS2_ITGA4	1	4
PLAU_ITGB1	1	1
LAMA1_ITGB1	1	1
LAMA1_RPSA	1	2
CXCL12_SDC4	1	4
TGFB1_SMAD3	1	1
HGF_CD44	1	5
INHBA_SMAD3	1	2
VCAM1_ITGA4	1	3
VCAM1_ITGB2	1	5
PLAU_ITGB2	1	6
F10_ITGB2	1	4
VCAM1_ITGB7	1	1
FN1_ITGB7	1	2
LAMA2_ITGA6	1	1
CXCL13_CXCR3	1	3
CXCL9_CXCR3	1	4
ICAM1_ITGB2	1	5
LAMA4_ITGB1	1	3
PDCD1LG2_PDCD1	1	1
HAS2_CD44	1	4
PRG4_CD44	1	2
FGF1_CD44	1	4
IL7_IL7R	1	2
TSLP_IL7R	1	3
MDK_ITGB1	1	2
LAMB2_RPSA	1	5
LGALS3BP_ITGB1	1	2
LAMB1_ITGB1	1	2
GNAI2_CXCR3	1	4
ADAM12_ITGB1	1	1
GSTP1_TRAF2	1	2
HSPG2_ITGB1	1	2
VCAM1_EZR	1	5
LGALS9_CD44	1	3
ICAM1_IL2RA	1	3
VCAM1_MSN	1	3
RELN_ITGB1	1	1
TFPI_SDC4	1	5
JAM3_ITGB1	1	2
FADD_TRADD	1	1
ADAM12_SDC4	1	2
CCL5_CXCR3	1	2
CLCF1_IL6ST	1	1
RSPO3_SDC4	1	3
CCL4_CCR8	1	1
FGF2_CD44	1	5
CCL19_CXCR3	1	4
HGF_ITGB1	1	1
LAMC3_ITGB1	1	1
FADD_TRAF2	1	1
TGFB2_TGFBR2	1	1
CCL11_CXCR3	1	3
CXCL10_CXCR3	1	3
IL11_IL6ST	1	2
VEGFD_ITGA4	1	1
VEGFD_ITGB1	1	1
CXCL11_CXCR3	1	1
TNFSF4_TRAF2	1	2
IL16_CD4	1	1
FN1_TSHR	1	1
GNAS_ADCY7	1	1
GNAS_TSHR	1	1
HLA-B_KIR3DL2	1	1
BMP4_BMPR2	1	1
THBS2_NOTCH4	1	1
CCL19_CCR7	1	1
CALM1_PTPRA	1	1
CALR_HLA-F	1	1
JAM3_ITGB2	1	3
CALM2_PLPP6	1	1
PLAT_ITGB2	1	4
LAMB2_ITGB1	1	1
S100A4_CCR5	1	1
TGFB1_ITGB1	1	1
CCL2_CCR5	1	1
CCL5_CCR4	1	1
MDK_SDC4	1	2
CCL2_CCR1	1	1
COL1A1_ITGAV	1	1
LAMA4_ITGAV	1	1
LAMC1_ITGB1	1	1
TNC_ITGB1	1	1
TGM2_ITGA4	1	1
COL1A2_ITGAV	1	1
CCL5_CCR5	1	1
ICAM3_ITGB2	1	1
TGFB1_ITGAV	1	1
CCL21_CXCR3	1	2
F13A1_ITGB1	1	1
TNC_SDC4	1	2
CXCL16_CXCR6	1	2
CD14_ITGA4	1	1
CD14_ITGB2	1	2
MFGE8_ITGAV	1	1
FBN1_ITGAV	1	1
COL4A1_ITGAV	1	1
FN1_ITGAV	1	1
GNAI2_CCR5	1	1
CCL5_SDC4	1	1
VEGFC_ITGB1	1	1
LAMC1_ITGAV	1	1
IL18_IL18R1	1	1
SPTAN1_PTPRA	1	1
TNC_ITGAV	1	1
CCL5_CCR1	1	1
NID1_ITGAV	1	1
CCL13_CXCR3	1	2
CCL13_CCR5	1	1
PROC_ITGB2	1	1
ASIP_MGRN1	1	1
DCN_EGFR	1	1
LAMB1_ITGA2	1	1
COL1A1_ITGA5	1	1
COL1A1_ITGA2	1	1
LAMC1_ITGA2	1	1
VCAN_EGFR	1	1
IGFBP4_FZD8	1	1
COL6A3_ITGA2	1	1
GNAI2_EDNRA	1	1
GNAI2_EGFR	1	1
GSTP1_EGFR	1	1
HSP90AA1_EGFR	1	1
CALM1_EGFR	1	1
FBN1_ITGA5	1	1
COL6A1_ITGA2	1	1
COL6A2_ITGA2	1	1
COL1A2_ITGA2	1	1
COL3A1_ITGA2	1	1
GRN_EGFR	1	1
ARF4_EGFR	1	1
VEGFA_EGFR	1	1
COL18A1_ITGA5	1	1
COL4A1_ITGA2	1	1
ICAM1_EGFR	1	1
WNT5A_FZD8	1	1
EFEMP1_EGFR	1	1
MIF_EGFR	1	1
THBS1_SDC4	1	2
FGF2_SDC4	1	2
ADAM10_CD44	1	2
CALM3_EGFR	1	1
HSPG2_ITGA2	1	1
BMP4_BMPR1B	1	1
BMP5_BMPR1B	1	1
KITLG_EPOR	1	1
FST_BMPR1B	1	1
CALM2_EGFR	1	1
WNT4_FZD8	1	1
TGM2_SDC4	1	1
WNT4_SMO	1	1
S100A4_EGFR	1	1
COL7A1_ITGA2	1	1
PDGFD_PDGFRA	1	1
PLAU_ITGA5	1	1
LAMA2_ITGA2	1	1
BMP7_BMPR1B	1	1
NRG1_EGFR	1	1
HBEGF_CD44	1	1
HBEGF_EGFR	1	1
BMP1_BMPR1B	1	1
BMP2_BMPR1B	1	1
BMP2_SMO	1	1
LAMC3_ITGA2	1	1
CCL7_CXCR3	1	1
GDF11_BMPR1B	1	1
CXCL10_SDC4	1	2
MMP1_CD44	1	1
MMP1_ITGA2	1	1
TGFB1_EGFR	1	1
SEMA4C_PLXNB2	1	1
COL8A1_ITGA2	1	1
TNC_ITGA5	1	1
TNC_EGFR	1	1
TNC_ITGA2	1	1
CTF1_IL6ST	1	1
PSEN1_CD44	1	2
LGALS9_SLC1A5	1	1
ANXA1_EGFR	1	1
FN1_ITGA5	1	1
FN1_ITGA2	1	1
RGMA_BMPR1B	1	1
WNT2_FZD8	1	1
PDGFC_PDGFRA	1	1
LAMA5_ITGA2	1	1
AREG_EGFR	1	1
CEACAM6_EGFR	1	1
LRIG1_EGFR	1	1
RSPO1_FZD8	1	1
RSPO3_FZD8	1	1
ICAM4_ITGB2	1	1
LRIG2_EGFR	1	1
COL4A6_ITGA2	1	1
MADCAM1_CD44	1	1
SEMA4A_PLXNB2	1	1
NRG4_EGFR	1	1
L1CAM_EGFR	1	1
L1CAM_ITGA5	1	1
ADAM17_ITGA5	1	1
COL4A5_ITGA2	1	1
CCL20_CXCR3	1	1
FGF1_EGFR	1	1
FGF13_EGFR	1	1
IL6_IL6ST	1	1
IL15_IL2RA	1	1
IL15_IL2RB	1	1
VEGFD_ITGA5	1	1
VEGFD_ITGA2	1	1
COL7A1_ITGB1	1	1
S100A9_ITGB2	1	1
COL4A4_ITGB1	1	1
GNAI2_S1PR4	1	2
ICAM4_ITGB1	1	1
ANGPT1_ITGB1	1	1
CCL3L3_CCR5	1	1
HSPG2_SDC1	1	1
TGFB3_TGFBR2	1	1
MMP7_SDC1	1	1
IL15_IL2RG	1	1
