# Supplementary material for: Pan-cancer spatially resolved single-cell analysis reveals the crosstalk between cancer-associated fibroblasts and tumor microenvironment
Source: Mol Cancer. 2023 Oct 13;22:170. doi: 10.1186/s12943-023-01876-x (PMC10571470; doi:10.1186/s12943-023-01876-x)
Supplement: Supplementary file 10 — Additional file 10: Table S10. Ligands promoting M2 macrophage polarization. [file 12943_2023_1876_MOESM10_ESM.xlsx]

## Sheet: Sheet1
Table S10. Ligands promoting M2 macrophage polarization
M2 macrophage polarization
CSF1
IL4
IL10
IL34
IL13
TGFB1
TGFB2
TGFB3
