# Supplementary material for: Pan-cancer spatially resolved single-cell analysis reveals the crosstalk between cancer-associated fibroblasts and tumor microenvironment
Source: Mol Cancer. 2023 Oct 13;22:170. doi: 10.1186/s12943-023-01876-x (PMC10571470; doi:10.1186/s12943-023-01876-x)
Supplement: Supplementary file 11 — Additional file 11: Table S11. Immune scores. [file 12943_2023_1876_MOESM11_ESM.xlsx]

## Sheet: Sheet1
Table S11. Immune scores
Immune scores	Computing method	Signature genes	PMID	References
Immune_score (estimate)	estimate R	Used source code	24113773	Yoshihara et al., Nat. Commun., 2013
Immune_score (Roh)	Geometric mean of signature genes	Cytolytic markers (GZMA, GZMB, PRF1, GNLY), HLA molecules (HLA-A, HLA-B, HLA-C, HLA-E, HLA-F, HLA-G, HLA-H, HLA-DMA, HLA-DMB, HLA-DOA, HLA-DOB, HLA-DPA1, HLA-DPB1, HLA-DQA1, HLA-DQA2, HLA-DQB1, HLA-DRA, HLA-DRB1), IFN-γ pathway genes (IFNG, IFNGR1, IFNGR2, IRF1, STAT1, PSMB9), chemokines (CCR5, CCL3, CCL4, CCL5, CXCL9, CXCL10, CXCL11), and adhesion molecules (ICAM1, ICAM2, ICAM3, ICAM4, ICAM5, VC…	28251903	Roh et al., Sci. Transl. Med., 2017
Cytolytic activity (CYT)	Geometric mean of signature genes	GZMA, PRF1	25594174	Rooney et al, Cell, 2015
Tertiary lymphoid structures (TLS)	Mean of signature genes	CD79B, CD1D, CCR6, LAT, SKAP1, CETP, EIF1AY, RBP5, PTGDS	31942071	Cabrita et al., Nature, 2020
IFNy	Averag of signature genes	IDO1,CXCL10,CXCL9,HLA-DRA,STAT1,IFNG	28650338	Ayers et al., JCI, 2017
Expanded immune	Averag of signature genes	CD3D,IDO1,CIITA,CD3E,CCL5,GZMK,CD2,HLA-DRA,CXCL13,IL2RG,NKG7,HLA-E,CXCR6,LAG3,TAGAP,CXCL10,STAT1,GZMB	28650338	Ayers et al., JCI, 2017
Tcell_inflamed	Weighted sum of signature genes after housekeeping normalization	CXCR6,TIGIT,CD27,CD274,PDCD1LG2,LAG3,NKG7,PSMB10,CMKLR1,CD8A,IDO1,CCL5,CXCL9,HLA-DQA1,CD276,HLA-DRB1,STAT1,HLA-E	28650338	Ayers et al., JCI, 2017
